# Supplementary material for: NCBI’s Virus Discovery Codeathon: Building “FIVE” —The Federated Index of Viral Experiments API Index
Source: Viruses. 2020 Dec 10;12(12):1424. doi: 10.3390/v12121424 (PMC7764237; doi:10.3390/v12121424)
Supplement: Supplementary file 1 [file viruses-12-01424-s001.zip]

Archive with 1 entries (1 files):
- viruses-12-01424-s001.xlsx
