# Supplementary material for: NCBI’s Virus Discovery Codeathon: Building “FIVE” —The Federated Index of Viral Experiments API Index
Source: Viruses. 2020 Dec 10;12(12):1424. doi: 10.3390/v12121424 (PMC7764237; doi:10.3390/v12121424)
Supplement: Supplementary file 1 [file viruses-12-01424-s001.zip › viruses-12-01424-s001.xlsx]

## Sheet: Hoja1
PHA00002	PSSM-ID:	222768	A	DNA	replication	initiation	protein	gpA
PHA00003	PSSM-ID:	222769	B	internal	scaffolding	protein
PHA00006	PSSM-ID:	164773	D	external	scaffolding	protein
PHA00007	PSSM-ID:	164774	E	cell	lysis	protein
PHA00008	PSSM-ID:	222770	J	DNA	packaging	protein
PHA00009	PSSM-ID:	164775	F	capsid	protein
PHA00010	PSSM-ID:	164776	G	major	spike	protein
PHA00012	PSSM-ID:	222771	I	assembly	protein
PHA00019	PSSM-ID:	222772	IV	phage	assembly	protein
PHA00022	PSSM-ID:	164777	VII	minor	coat	protein
PHA00024	PSSM-ID:	106880	IX	minor	coat	protein
PHA00025	PSSM-ID:	222773	VIII	major	coat	protein
PHA00026	PSSM-ID:	133846	cp	coat	protein
PHA00027	PSSM-ID:	133847	lys	lysis	protein
PHA00028	PSSM-ID:	222774	rep	RNA	replicase,	beta	subunit
PHA00080	PSSM-ID:	222775	PHA00080	DksA-like	zinc	finger	domain	containing	protein
PHA00094	PSSM-ID:	106886	VI	minor	coat	protein
PHA00097	PSSM-ID:	164779	K	protein	K
PHA00098	PSSM-ID:	222776	PHA00098	hypothetical	protein
PHA00099	PSSM-ID:	164781	PHA00099	minor	capsid	protein
PHA00101	PSSM-ID:	177266	PHA00101	internal	virion	protein	B
PHA00144	PSSM-ID:	222777	PHA00144	major	head	protein
PHA00147	PSSM-ID:	133855	PHA00147	upper	collar	protein
PHA00148	PSSM-ID:	222778	PHA00148	lower	collar	protein
PHA00149	PSSM-ID:	222779	PHA00149	DNA	encapsidation	protein
PHA00159	PSSM-ID:	177267	PHA00159	endonuclease	I
PHA00198	PSSM-ID:	222780	PHA00198	nonstructural	protein
PHA00201	PSSM-ID:	177268	PHA00201	major	capsid	protein
PHA00202	PSSM-ID:	164786	PHA00202	DNA	replication	initiation	protein
PHA00212	PSSM-ID:	164787	PHA00212	putative	transcription	regulator
PHA00276	PSSM-ID:	222781	PHA00276	phage	lambda	Rz-like	lysis	protein
PHA00280	PSSM-ID:	106901	PHA00280	putative	NHN	endonuclease
PHA00327	PSSM-ID:	164789	PHA00327	minor	capsid	protein
PHA00330	PSSM-ID:	222782	PHA00330	putative	replication	initiation	protein
PHA00350	PSSM-ID:	222783	PHA00350	putative	assembly	protein
PHA00360	PSSM-ID:	177271	II	replication	initiation	protein
PHA00363	PSSM-ID:	222784	PHA00363	major	capsid	protein
PHA00368	PSSM-ID:	222785	PHA00368	internal	virion	protein	D
PHA00369	PSSM-ID:	164794	H	minor	spike	protein
PHA00370	PSSM-ID:	164795	III	attachment	protein
PHA00371	PSSM-ID:	222786	mat	maturation	protein
PHA00380	PSSM-ID:	133872	PHA00380	tail	protein
PHA00404	PSSM-ID:	164796	PHA00404	hypothetical	protein
PHA00405	PSSM-ID:	222787	PHA00405	hypothetical	protein
PHA00406	PSSM-ID:	164797	PHA00406	hypothetical	protein
PHA00407	PSSM-ID:	164798	PHA00407	phage	lambda	Rz1-like	protein
PHA00415	PSSM-ID:	222788	25	baseplate	wedge	subunit
PHA00422	PSSM-ID:	133878	PHA00422	hypothetical	protein
PHA00425	PSSM-ID:	164800	PHA00425	DNA	packaging	protein,	small	subunit
PHA00426	PSSM-ID:	164801	PHA00426	type	II	holin
PHA00428	PSSM-ID:	222789	PHA00428	tail	tubular	protein	A
PHA00430	PSSM-ID:	222790	PHA00430	tail	fiber	protein
PHA00431	PSSM-ID:	222791	PHA00431	internal	virion	protein	C
PHA00432	PSSM-ID:	177277	PHA00432	internal	virion	protein	A
PHA00435	PSSM-ID:	222792	PHA00435	capsid	assembly	protein
PHA00437	PSSM-ID:	222793	PHA00437	tail	assembly	protein
PHA00438	PSSM-ID:	133887	PHA00438	hypothetical	protein
PHA00439	PSSM-ID:	222794	PHA00439	exonuclease
PHA00440	PSSM-ID:	133889	PHA00440	host	protein	H-NS-interacting	protein
PHA00441	PSSM-ID:	222795	PHA00441	hypothetical	protein
PHA00442	PSSM-ID:	222796	PHA00442	host	recBCD	nuclease	inhibitor
PHA00446	PSSM-ID:	177281	PHA00446	hypothetical	protein
PHA00447	PSSM-ID:	177282	PHA00447	lysozyme
PHA00448	PSSM-ID:	133894	PHA00448	hypothetical	protein
PHA00450	PSSM-ID:	164812	PHA00450	host	dGTPase	inhibitor
PHA00451	PSSM-ID:	177283	PHA00451	protein	kinase
PHA00452	PSSM-ID:	222797	PHA00452	T3/T7-like	RNA	polymerase
PHA00453	PSSM-ID:	164815	PHA00453	hypothetical	protein
PHA00454	PSSM-ID:	222798	PHA00454	ATP-dependent	DNA	ligase
PHA00455	PSSM-ID:	133900	PHA00455	hypothetical	protein
PHA00456	PSSM-ID:	164817	PHA00456	hypothetical	protein
PHA00457	PSSM-ID:	222799	PHA00457	inhibitor	of	host	bacterial	RNA	polymerase
PHA00458	PSSM-ID:	222800	PHA00458	single-stranded	DNA-binding	protein
PHA00476	PSSM-ID:	222801	PHA00476	hypothetical	protein
PHA00489	PSSM-ID:	133905	PHA00489	scaffolding	protein
PHA00490	PSSM-ID:	133906	PHA00490	terminal	protein
PHA00497	PSSM-ID:	222802	pol	RNA-dependent	RNA	polymerase
PHA00510	PSSM-ID:	133907	PHA00510	transcriptional	regulator
PHA00514	PSSM-ID:	222803	PHA00514	dsDNA	binding	protein
PHA00515	PSSM-ID:	133909	PHA00515	hypothetical	protein
PHA00520	PSSM-ID:	222804	PHA00520	packaging	NTPase	P4
PHA00527	PSSM-ID:	222805	PHA00527	hypothetical	protein
PHA00540	PSSM-ID:	133910	PHA00540	hypothetical	protein
PHA00542	PSSM-ID:	106954	PHA00542	putative	Cro-like	protein
PHA00547	PSSM-ID:	164822	PHA00547	hypothetical	protein
PHA00616	PSSM-ID:	177288	PHA00616	hypothetical	protein
PHA00617	PSSM-ID:	177289	PHA00617	ribbon-helix-helix	domain	containing	protein
PHA00619	PSSM-ID:	177290	PHA00619	CRISPR-associated	Cas4-like	protein
PHA00626	PSSM-ID:	106959	PHA00626	hypothetical	protein
PHA00645	PSSM-ID:	222806	PHA00645	hypothetical	protein
PHA00646	PSSM-ID:	133916	PHA00646	hypothetical	protein
PHA00649	PSSM-ID:	106962	PHA00649	hypothetical	protein
PHA00650	PSSM-ID:	106963	PHA00650	hypothetical	protein
PHA00652	PSSM-ID:	106964	PHA00652	hypothetical	protein
PHA00653	PSSM-ID:	164824	mtd	major	tropism	determinant
PHA00657	PSSM-ID:	106966	PHA00657	crystallin	beta/gamma	motif-containing	protein
PHA00658	PSSM-ID:	106967	PHA00658	putative	lysin
PHA00660	PSSM-ID:	133918	PHA00660	hypothetical	protein
PHA00661	PSSM-ID:	106970	PHA00661	hypothetical	protein
PHA00662	PSSM-ID:	222807	PHA00662	hypothetical	protein
PHA00663	PSSM-ID:	106972	PHA00663	hypothetical	protein
PHA00664	PSSM-ID:	106973	PHA00664	hypothetical	protein
PHA00665	PSSM-ID:	106974	PHA00665	major	capsid	protein
PHA00666	PSSM-ID:	222808	PHA00666	putative	protease
PHA00667	PSSM-ID:	106976	PHA00667	hypothetical	protein
PHA00669	PSSM-ID:	222809	PHA00669	hypothetical	protein
PHA00670	PSSM-ID:	106978	PHA00670	hypothetical	protein
PHA00671	PSSM-ID:	106979	PHA00671	hypothetical	protein
PHA00672	PSSM-ID:	133920	PHA00672	hypothetical	protein
PHA00673	PSSM-ID:	106981	PHA00673	acetyltransferase	domain	containing	protein
PHA00675	PSSM-ID:	106982	PHA00675	hypothetical	protein
PHA00676	PSSM-ID:	106983	PHA00676	hypothetical	protein
PHA00679	PSSM-ID:	106984	PHA00679	hypothetical	protein
PHA00680	PSSM-ID:	106985	PHA00680	hypothetical	protein
PHA00684	PSSM-ID:	222810	PHA00684	hypothetical	protein
PHA00687	PSSM-ID:	106987	PHA00687	hypothetical	protein
PHA00689	PSSM-ID:	106988	PHA00689	hypothetical	protein
PHA00691	PSSM-ID:	106989	PHA00691	hypothetical	protein
PHA00692	PSSM-ID:	106990	PHA00692	hypothetical	protein
PHA00724	PSSM-ID:	222811	PHA00724	hypothetical	protein
PHA00725	PSSM-ID:	177293	PHA00725	hypothetical	protein
PHA00726	PSSM-ID:	177294	PHA00726	hypothetical	protein
PHA00727	PSSM-ID:	222812	PHA00727	hypothetical	protein
PHA00728	PSSM-ID:	177296	PHA00728	hypothetical	protein
PHA00729	PSSM-ID:	177297	PHA00729	NTP-binding	motif	containing	protein
PHA00730	PSSM-ID:	222813	int	integrase
PHA00731	PSSM-ID:	222814	PHA00731	hypothetical	protein
PHA00732	PSSM-ID:	177300	PHA00732	hypothetical	protein
PHA00733	PSSM-ID:	177301	PHA00733	hypothetical	protein
PHA00734	PSSM-ID:	177302	PHA00734	hypothetical	protein
PHA00735	PSSM-ID:	177303	PHA00735	hypothetical	protein
PHA00736	PSSM-ID:	177304	PHA00736	hypothetical	protein
PHA00738	PSSM-ID:	177305	PHA00738	putative	HTH	transcription	regulator
PHA00739	PSSM-ID:	177306	V3	structural	protein	VP3
PHA00742	PSSM-ID:	222815	PHA00742	hypothetical	protein
PHA00743	PSSM-ID:	177308	PHA00743	helix-turn-helix	protein
PHA00771	PSSM-ID:	164842	PHA00771	head	assembly	protein
PHA00780	PSSM-ID:	107010	PHA00780	hypothetical	protein
PHA00781	PSSM-ID:	133939	PHA00781	hypothetical	protein
PHA00821	PSSM-ID:	164843	PHA00821	hypothetical	protein
PHA00911	PSSM-ID:	222816	21	prohead	core	scaffolding	protein	and	protease
PHA00965	PSSM-ID:	222817	PHA00965	tail	protein
PHA00979	PSSM-ID:	177310	PHA00979	putative	major	coat	protein
PHA01075	PSSM-ID:	222818	PHA01075	major	capsid	protein
PHA01076	PSSM-ID:	107017	PHA01076	putative	encapsidation	protein
PHA01077	PSSM-ID:	222819	PHA01077	putative	lower	collar	protein
PHA01078	PSSM-ID:	164848	PHA01078	putative	upper	collar	protein
PHA01079	PSSM-ID:	164849	PHA01079	hypothetical	protein
PHA01080	PSSM-ID:	164850	PHA01080	hypothetical	protein
PHA01081	PSSM-ID:	133945	PHA01081	putative	minor	coat	protein
PHA01082	PSSM-ID:	222820	PHA01082	putative	transcription	regulator
PHA01083	PSSM-ID:	164851	PHA01083	hypothetical	protein
PHA01159	PSSM-ID:	107025	PHA01159	hypothetical	protein
PHA01160	PSSM-ID:	107026	PHA01160	nonstructural	protein
PHA01327	PSSM-ID:	222821	PHA01327	hypothetical	protein
PHA01346	PSSM-ID:	164853	PHA01346	hypothetical	protein
PHA01351	PSSM-ID:	107029	PHA01351	putative	minor	structural	protein
PHA01365	PSSM-ID:	107030	PHA01365	hypothetical	protein
PHA01366	PSSM-ID:	222822	PHA01366	hypothetical	protein
PHA01399	PSSM-ID:	133949	PHA01399	membrane	protein	P6
PHA01474	PSSM-ID:	164854	PHA01474	nonstructural	protein
PHA01486	PSSM-ID:	107034	PHA01486	nonstructural	protein
PHA01511	PSSM-ID:	107035	PHA01511	coat	protein
PHA01513	PSSM-ID:	164855	mnt	Mnt
PHA01514	PSSM-ID:	107037	PHA01514	O-antigen	conversion	protein	C
PHA01516	PSSM-ID:	107038	PHA01516	hypothetical	protein
PHA01519	PSSM-ID:	107039	PHA01519	hypothetical	protein
PHA01547	PSSM-ID:	177311	PHA01547	putative	internal	virion	protein	A
PHA01548	PSSM-ID:	222823	PHA01548	hypothetical	protein
PHA01622	PSSM-ID:	164858	PHA01622	CRISPR-associated	Cas4-like	protein
PHA01623	PSSM-ID:	222824	PHA01623	hypothetical	protein
PHA01624	PSSM-ID:	222825	PHA01624	hypothetical	protein
PHA01625	PSSM-ID:	164860	PHA01625	hypothetical	protein
PHA01627	PSSM-ID:	222826	PHA01627	DNA	binding	protein
PHA01630	PSSM-ID:	164861	PHA01630	putative	group	1	glycosyl	transferase
PHA01631	PSSM-ID:	164862	PHA01631	hypothetical	protein
PHA01632	PSSM-ID:	133953	PHA01632	hypothetical	protein
PHA01633	PSSM-ID:	107050	PHA01633	putative	glycosyl	transferase	group	1
PHA01634	PSSM-ID:	133954	PHA01634	hypothetical	protein
PHA01635	PSSM-ID:	222827	PHA01635	hypothetical	protein
PHA01707	PSSM-ID:	107053	dut	2'-deoxyuridine	5'-triphosphatase
PHA01732	PSSM-ID:	222828	PHA01732	proline-rich	protein
PHA01733	PSSM-ID:	107055	PHA01733	hypothetical	protein
PHA01735	PSSM-ID:	222829	PHA01735	hypothetical	protein
PHA01740	PSSM-ID:	133956	PHA01740	putative	single-stranded	DNA-binding	protein
PHA01745	PSSM-ID:	222830	PHA01745	hypothetical	protein
PHA01746	PSSM-ID:	107059	PHA01746	hypothetical	protein
PHA01747	PSSM-ID:	222831	PHA01747	putative	ATP-dependent	protease
PHA01748	PSSM-ID:	222832	PHA01748	hypothetical	protein
PHA01749	PSSM-ID:	177316	PHA01749	coat	protein
PHA01750	PSSM-ID:	107063	PHA01750	hypothetical	protein
PHA01751	PSSM-ID:	222833	PHA01751	hypothetical	protein
PHA01752	PSSM-ID:	177317	PHA01752	hypothetical	protein
PHA01753	PSSM-ID:	133958	PHA01753	Holliday	junction	resolvase
PHA01754	PSSM-ID:	133959	PHA01754	hypothetical	protein
PHA01755	PSSM-ID:	222834	PHA01755	hypothetical	protein
PHA01756	PSSM-ID:	107069	PHA01756	hypothetical	protein
PHA01757	PSSM-ID:	222835	PHA01757	hypothetical	protein
PHA01769	PSSM-ID:	222836	PHA01769	hypothetical	protein
PHA01782	PSSM-ID:	177318	PHA01782	hypothetical	protein
PHA01790	PSSM-ID:	164869	PHA01790	streptodornase
PHA01794	PSSM-ID:	222837	PHA01794	hypothetical	protein
PHA01795	PSSM-ID:	177320	PHA01795	hypothetical	protein
PHA01806	PSSM-ID:	222838	PHA01806	hypothetical	protein
PHA01807	PSSM-ID:	222839	PHA01807	hypothetical	protein
PHA01808	PSSM-ID:	164872	PHA01808	putative	structural	protein
PHA01809	PSSM-ID:	107079	PHA01809	hypothetical	protein
PHA01810	PSSM-ID:	177323	PHA01810	hypothetical	protein
PHA01811	PSSM-ID:	177324	PHA01811	hypothetical	protein
PHA01812	PSSM-ID:	177325	PHA01812	hypothetical	protein
PHA01813	PSSM-ID:	107083	PHA01813	hypothetical	protein
PHA01814	PSSM-ID:	107084	PHA01814	hypothetical	protein
PHA01815	PSSM-ID:	107085	PHA01815	hypothetical	protein
PHA01816	PSSM-ID:	107086	PHA01816	hypothetical	protein
PHA01817	PSSM-ID:	177326	PHA01817	hypothetical	protein
PHA01819	PSSM-ID:	107089	PHA01819	hypothetical	protein
PHA01886	PSSM-ID:	222840	PHA01886	TM2	domain-containing	protein
PHA01929	PSSM-ID:	177328	PHA01929	putative	scaffolding	protein
PHA01971	PSSM-ID:	222841	PHA01971	hypothetical	protein
PHA01972	PSSM-ID:	222842	PHA01972	structural	protein
PHA01976	PSSM-ID:	177330	PHA01976	helix-turn-helix	protein
PHA02004	PSSM-ID:	177331	PHA02004	capsid	protein
PHA02030	PSSM-ID:	222843	PHA02030	hypothetical	protein
PHA02031	PSSM-ID:	222844	PHA02031	putative	DnaG-like	primase
PHA02046	PSSM-ID:	222845	PHA02046	hypothetical	protein
PHA02047	PSSM-ID:	222846	PHA02047	phage	lambda	Rz1-like	protein
PHA02053	PSSM-ID:	177336	PHA02053	hypothetical	protein
PHA02054	PSSM-ID:	177337	PHA02054	hypothetical	protein
PHA02057	PSSM-ID:	177338	PHA02057	ADP-ribosylation	superfamily-like	protein
PHA02067	PSSM-ID:	164889	PHA02067	hypothetical	protein
PHA02078	PSSM-ID:	177339	PHA02078	hypothetical	protein
PHA02085	PSSM-ID:	164890	PHA02085	hypothetical	protein
PHA02086	PSSM-ID:	107108	PHA02086	hypothetical	protein
PHA02087	PSSM-ID:	107109	PHA02087	hypothetical	protein
PHA02088	PSSM-ID:	107110	PHA02088	hypothetical	protein
PHA02090	PSSM-ID:	177340	PHA02090	hypothetical	protein
PHA02091	PSSM-ID:	177341	PHA02091	hypothetical	protein
PHA02092	PSSM-ID:	177342	PHA02092	hypothetical	protein
PHA02094	PSSM-ID:	177343	PHA02094	hypothetical	protein
PHA02095	PSSM-ID:	107115	PHA02095	hypothetical	protein
PHA02096	PSSM-ID:	107116	PHA02096	hypothetical	protein
PHA02097	PSSM-ID:	177344	PHA02097	hypothetical	protein
PHA02098	PSSM-ID:	107118	PHA02098	hypothetical	protein
PHA02099	PSSM-ID:	107119	PHA02099	hypothetical	protein
PHA02100	PSSM-ID:	107120	PHA02100	hypothetical	protein
PHA02101	PSSM-ID:	177345	PHA02101	hypothetical	protein
PHA02102	PSSM-ID:	222847	PHA02102	hypothetical	protein
PHA02103	PSSM-ID:	222848	PHA02103	hypothetical	protein
PHA02104	PSSM-ID:	177347	PHA02104	hypothetical	protein
PHA02105	PSSM-ID:	133990	PHA02105	hypothetical	protein
PHA02106	PSSM-ID:	177348	PHA02106	hypothetical	protein
PHA02107	PSSM-ID:	164900	PHA02107	hypothetical	protein
PHA02108	PSSM-ID:	177349	PHA02108	hypothetical	protein
PHA02109	PSSM-ID:	222849	PHA02109	hypothetical	protein
PHA02110	PSSM-ID:	107130	PHA02110	hypothetical	protein
PHA02114	PSSM-ID:	107131	PHA02114	hypothetical	protein
PHA02115	PSSM-ID:	164902	PHA02115	hypothetical	protein
PHA02117	PSSM-ID:	177351	PHA02117	glutathionylspermidine	synthase	domain-containing	protein
PHA02118	PSSM-ID:	107134	PHA02118	hypothetical	protein
PHA02119	PSSM-ID:	107135	PHA02119	hypothetical	protein
PHA02122	PSSM-ID:	177352	PHA02122	hypothetical	protein
PHA02123	PSSM-ID:	107137	PHA02123	hypothetical	protein
PHA02125	PSSM-ID:	133998	PHA02125	thioredoxin-like	protein
PHA02126	PSSM-ID:	222850	PHA02126	hypothetical	protein
PHA02127	PSSM-ID:	107140	PHA02127	hypothetical	protein
PHA02128	PSSM-ID:	107141	PHA02128	hypothetical	protein
PHA02130	PSSM-ID:	107142	PHA02130	hypothetical	protein
PHA02131	PSSM-ID:	107143	PHA02131	hypothetical	protein
PHA02132	PSSM-ID:	107144	PHA02132	hypothetical	protein
PHA02135	PSSM-ID:	107145	PHA02135	hypothetical	protein
PHA02141	PSSM-ID:	177353	PHA02141	hypothetical	protein
PHA02142	PSSM-ID:	134000	PHA02142	putative	RNA	ligase
PHA02145	PSSM-ID:	107148	PHA02145	hypothetical	protein
PHA02146	PSSM-ID:	107149	PHA02146	hypothetical	protein
PHA02148	PSSM-ID:	107150	PHA02148	hypothetical	protein
PHA02150	PSSM-ID:	134001	PHA02150	hypothetical	protein
PHA02151	PSSM-ID:	177354	PHA02151	hypothetical	protein
PHA02152	PSSM-ID:	107153	PHA02152	hypothetical	protein
PHA02310	PSSM-ID:	177359	PHA02310	hypothetical	protein
PHA02324	PSSM-ID:	164907	PHA02324	hypothetical	protein
PHA02325	PSSM-ID:	177360	PHA02325	hypothetical	protein
PHA02334	PSSM-ID:	164909	PHA02334	hypothetical	protein
PHA02335	PSSM-ID:	164910	PHA02335	hypothetical	protein
PHA02337	PSSM-ID:	177361	PHA02337	putative	high	light	inducible	protein
PHA02357	PSSM-ID:	164912	PHA02357	hypothetical	protein
PHA02358	PSSM-ID:	222851	PHA02358	hypothetical	protein
PHA02360	PSSM-ID:	107178	PHA02360	hypothetical	protein
PHA02414	PSSM-ID:	107179	PHA02414	hypothetical	protein
PHA02415	PSSM-ID:	177362	PHA02415	DNA	primase	domain-containing	protein
PHA02416	PSSM-ID:	107181	PHA02416	hypothetical	protein
PHA02417	PSSM-ID:	164914	PHA02417	hypothetical	protein
PHA02436	PSSM-ID:	107183	PHA02436	hypothetical	protein
PHA02446	PSSM-ID:	177363	PHA02446	hypothetical	protein
PHA02447	PSSM-ID:	164916	PHA02447	hypothetical	protein
PHA02448	PSSM-ID:	107186	PHA02448	hypothetical	protein
PHA02450	PSSM-ID:	134010	PHA02450	hypothetical	protein
PHA02451	PSSM-ID:	177364	PHA02451	hypothetical	protein
PHA02456	PSSM-ID:	164918	PHA02456	zinc	metallopeptidase	motif-containing	protein
PHA02458	PSSM-ID:	164919	A	protein	A*;	Reviewed
PHA02503	PSSM-ID:	177365	PHA02503	putative	transcription	regulator;	Provisional
PHA02508	PSSM-ID:	107192	PHA02508	putative	minor	coat	protein;	Provisional
PHA02510	PSSM-ID:	222852	X	gene	X	product;	Reviewed
PHA02513	PSSM-ID:	177367	V1	structural	protein	V1;	Reviewed
PHA02515	PSSM-ID:	107197	PHA02515	hypothetical	protein;	Provisional
PHA02516	PSSM-ID:	134016	W	baseplate	wedge	subunit;	Provisional
PHA02517	PSSM-ID:	222853	PHA02517	putative	transposase	OrfB;	Reviewed
PHA02518	PSSM-ID:	222854	PHA02518	ParA-like	protein;	Provisional
PHA02519	PSSM-ID:	107201	PHA02519	plasmid	partition	protein	SopA;	Reviewed
PHA02523	PSSM-ID:	164924	43B	DNA	polymerase	subunit	B;	Provisional
PHA02524	PSSM-ID:	164925	43A	DNA	polymerase	subunit	A;	Provisional
PHA02528	PSSM-ID:	177369	43	DNA	polymerase;	Provisional
PHA02529	PSSM-ID:	222855	O	capsid-scaffolding	protein;	Provisional
PHA02530	PSSM-ID:	222856	pseT	polynucleotide	kinase;	Provisional
PHA02531	PSSM-ID:	222857	20	portal	vertex	protein;	Provisional
PHA02533	PSSM-ID:	222858	17	large	terminase	protein;	Provisional
PHA02535	PSSM-ID:	222859	P	terminase	ATPase	subunit;	Provisional
PHA02536	PSSM-ID:	222860	Q	portal	vertex	protein;	Provisional
PHA02537	PSSM-ID:	222861	M	terminase	endonuclease	subunit;	Provisional
PHA02538	PSSM-ID:	164934	N	capsid	protein;	Provisional
PHA02539	PSSM-ID:	222862	18	tail	sheath	protein;	Provisional
PHA02540	PSSM-ID:	222863	61	DNA	primase;	Provisional
PHA02541	PSSM-ID:	177376	23	major	capsid	protein;	Provisional
PHA02542	PSSM-ID:	222864	41	41	helicase;	Provisional
PHA02543	PSSM-ID:	222865	regA	translation	repressor	protein;	Provisional
PHA02544	PSSM-ID:	222866	44	clamp	loader,	small	subunit;	Provisional
PHA02545	PSSM-ID:	177380	45	sliding	clamp;	Provisional
PHA02546	PSSM-ID:	222867	47	endonuclease	subunit;	Provisional
PHA02547	PSSM-ID:	222868	55	RNA	polymerase	sigma	factor;	Provisional
PHA02548	PSSM-ID:	177383	24	capsid	vertex	protein;	Provisional
PHA02550	PSSM-ID:	222869	32	single-stranded	DNA	binding	protein;	Provisional
PHA02551	PSSM-ID:	177385	19	tail	tube	protein;	Provisional
PHA02552	PSSM-ID:	222870	4	head	completion	protein;	Provisional
PHA02553	PSSM-ID:	222871	6	baseplate	wedge	subunit;	Provisional
PHA02554	PSSM-ID:	177388	13	neck	protein;	Provisional
PHA02555	PSSM-ID:	222872	14	neck	protein;	Provisional
PHA02556	PSSM-ID:	222873	15	tail	sheath	stabilizer	and	completion	protein;	Provisional
PHA02557	PSSM-ID:	222874	22	prohead	core	protein;	Provisional
PHA02558	PSSM-ID:	222875	uvsW	UvsW	helicase;	Provisional
PHA02559	PSSM-ID:	222876	59	59	protein;	Provisional
PHA02560	PSSM-ID:	164955	FI	major	tail	sheath	protein;	Provisional
PHA02561	PSSM-ID:	222877	D	tail	protein;	Provisional
PHA02562	PSSM-ID:	222878	46	endonuclease	subunit;	Provisional
PHA02563	PSSM-ID:	222879	PHA02563	DNA	polymerase;	Provisional
PHA02564	PSSM-ID:	222880	V	virion	protein;	Provisional
PHA02565	PSSM-ID:	177395	49	recombination	endonuclease	VII;	Provisional
PHA02566	PSSM-ID:	222881	alt	ADP-ribosyltransferase;	Provisional
PHA02567	PSSM-ID:	222882	rnh	RnaseH;	Provisional
PHA02568	PSSM-ID:	164963	J	baseplate	assembly	protein;	Provisional
PHA02569	PSSM-ID:	177398	39	DNA	topoisomerase	II	large	subunit;	Provisional
PHA02570	PSSM-ID:	177399	dexA	exonuclease;	Provisional
PHA02571	PSSM-ID:	177400	a-gt.4	hypothetical	protein;	Provisional
PHA02572	PSSM-ID:	222883	nrdA	ribonucleoside-diphosphate	reductase	subunit	alpha;	Provisional
PHA02573	PSSM-ID:	222884	30.3	hypothetical	protein;	Provisional
PHA02574	PSSM-ID:	177403	57B	hypothetical	protein;	Provisional
PHA02575	PSSM-ID:	222885	1	deoxynucleoside	monophosphate	kinase;	Provisional
PHA02576	PSSM-ID:	177405	3	tail	completion	and	sheath	stabilizer	protein;	Provisional
PHA02577	PSSM-ID:	222886	2	DNA	end	protector	protein;	Provisional
PHA02578	PSSM-ID:	177407	53	baseplate	wedge	subunit;	Provisional
PHA02579	PSSM-ID:	177408	7	baseplate	wedge	subunit;	Provisional
PHA02580	PSSM-ID:	177409	8	baseplate	wedge	subunit;	Provisional
PHA02581	PSSM-ID:	222887	9	baseplate	wedge	tail	fiber	connector;	Provisional
PHA02582	PSSM-ID:	222888	10	baseplate	wedge	subunit	and	tail	pin;	Provisional
PHA02583	PSSM-ID:	222889	11	baseplate	wedge	subunit	and	tail	pin;	Provisional
PHA02584	PSSM-ID:	222890	34	long	tail	fiber,	proximal	subunit;	Provisional
PHA02585	PSSM-ID:	222891	16	small	terminase	protein;	Provisional
PHA02586	PSSM-ID:	222892	68	prohead	core	protein;	Provisional
PHA02587	PSSM-ID:	222893	30	DNA	ligase;	Provisional
PHA02588	PSSM-ID:	222894	cd	deoxycytidylate	deaminase;	Provisional
PHA02589	PSSM-ID:	222895	rnlA	RNA	ligase	A;	Provisional
PHA02590	PSSM-ID:	164985	PHA02590	hypothetical	protein;	Provisional
PHA02591	PSSM-ID:	164986	PHA02591	hypothetical	protein;	Provisional
PHA02592	PSSM-ID:	222896	52	DNA	topisomerase	II	medium	subunit;	Provisional
PHA02593	PSSM-ID:	222897	62	clamp	loader	small	subunit;	Provisional
PHA02594	PSSM-ID:	222898	nadV	nicotinamide	phosphoribosyl	transferase;	Provisional
PHA02595	PSSM-ID:	222899	tk.4	hypothetical	protein;	Provisional
PHA02596	PSSM-ID:	222900	5	baseplate	hub	subunit	and	tail	lysozyme;	Provisional
PHA02597	PSSM-ID:	222901	30.2	hypothetical	protein;	Provisional
PHA02598	PSSM-ID:	222902	denA	endonuclease	II;	Provisional
PHA02599	PSSM-ID:	222903	dsbA	double-stranded	DNA	binding	protein;	Provisional
PHA02600	PSSM-ID:	164995	FII	major	tail	tube	protein;	Provisional
PHA02601	PSSM-ID:	222904	int	integrase;	Provisional
PHA02602	PSSM-ID:	177427	56	dCTP	pyrophosphatase;	Provisional
PHA02603	PSSM-ID:	222905	nrdC.11	hypothetical	protein;	Provisional
PHA02604	PSSM-ID:	177429	rI.-1	hypothetical	protein;	Provisional
PHA02605	PSSM-ID:	177430	54	baseplate	subunit;	Provisional
PHA02606	PSSM-ID:	222906	5.1	hypothetical	protein;	Provisional
PHA02607	PSSM-ID:	177432	wac	fibritin;	Provisional
PHA02608	PSSM-ID:	177433	67	prohead	core	protein;	Provisional
PHA02609	PSSM-ID:	165004	uvsW.1	hypothetical	protein;	Provisional
PHA02610	PSSM-ID:	165005	uvsY.-2	hypothetical	protein;	Provisional
PHA02611	PSSM-ID:	222907	51	baseplate	hub	assembly	protein;	Provisional
PHA02612	PSSM-ID:	222908	27	baseplate	hub	subunit;	Provisional
PHA02613	PSSM-ID:	222909	48	baseplate	subunit;	Provisional
PHA02616	PSSM-ID:	222911	PHA02616	VP2/VP3;	Provisional
PHA02627	PSSM-ID:	177442	PHA02627	hypothetical	protein;	Provisional
PHA02629	PSSM-ID:	165015	PHA02629	A-type	inclusion	body	protein;	Provisional
PHA02633	PSSM-ID:	165016	PHA02633	hypothetical	protein;	Provisional
PHA02634	PSSM-ID:	165017	PHA02634	hypothetical	protein;	Provisional
PHA02635	PSSM-ID:	165018	PHA02635	ankyrin-like	protein;	Provisional
PHA02636	PSSM-ID:	165019	PHA02636	hypothetical	protein;	Provisional
PHA02637	PSSM-ID:	222913	PHA02637	TNF-alpha-receptor-like	protein;	Provisional
PHA02638	PSSM-ID:	165021	PHA02638	CC	chemokine	receptor-like	protein;	Provisional
PHA02639	PSSM-ID:	165022	PHA02639	EEV	host	range	protein;	Provisional
PHA02641	PSSM-ID:	165023	PHA02641	hypothetical	protein;	Provisional
PHA02642	PSSM-ID:	165024	PHA02642	C-type	lectin-like	protein;	Provisional
PHA02643	PSSM-ID:	165025	PHA02643	hypothetical	protein;	Provisional
PHA02644	PSSM-ID:	165026	PHA02644	hypothetical	protein;	Provisional
PHA02646	PSSM-ID:	165027	PHA02646	virion	protein;	Provisional
PHA02649	PSSM-ID:	165029	PHA02649	hypothetical	protein;	Provisional
PHA02650	PSSM-ID:	165030	PHA02650	hypothetical	protein;	Provisional
PHA02651	PSSM-ID:	165031	PHA02651	IL-1	receptor	antagonist;	Provisional
PHA02652	PSSM-ID:	165032	PHA02652	hypothetical	protein;	Provisional
PHA02653	PSSM-ID:	177443	PHA02653	RNA	helicase	NPH-II;	Provisional
PHA02655	PSSM-ID:	165034	PHA02655	hypothetical	protein;	Provisional
PHA02656	PSSM-ID:	165035	PHA02656	viral	TNFR	II-like	protein;	Provisional
PHA02657	PSSM-ID:	165036	PHA02657	hypothetical	protein;	Provisional
PHA02658	PSSM-ID:	165037	PHA02658	hypothetical	protein;	Provisional
PHA02659	PSSM-ID:	165038	PHA02659	endothelin	precursor;	Provisional
PHA02660	PSSM-ID:	165039	PHA02660	serpin-like	protein;	Provisional
PHA02661	PSSM-ID:	177444	PHA02661	vascular	endothelial	growth	factor	like	protein;	Provisional
PHA02662	PSSM-ID:	177445	PHA02662	ORF131	putative	membrane	protein;	Provisional
PHA02663	PSSM-ID:	177446	PHA02663	hypothetical	protein;	Provisional
PHA02664	PSSM-ID:	177447	PHA02664	hypothetical	protein;	Provisional
PHA02665	PSSM-ID:	177448	PHA02665	hypothetical	protein;	Provisional
PHA02666	PSSM-ID:	222914	PHA02666	hypothetical	protein;	Provisional
PHA02668	PSSM-ID:	177450	PHA02668	GM-CSF/IL-2	inhibition	factor;	Provisional
PHA02669	PSSM-ID:	177451	PHA02669	hypothetical	protein;	Provisional
PHA02670	PSSM-ID:	222915	PHA02670	ORF112	putative	chemokine-binding	protein;	Provisional
PHA02671	PSSM-ID:	177453	PHA02671	hypothetical	protein;	Provisional
PHA02672	PSSM-ID:	177454	PHA02672	ORF110	EEV	glycoprotein;	Provisional
PHA02673	PSSM-ID:	177455	PHA02673	ORF109	EEV	glycoprotein;	Provisional
PHA02674	PSSM-ID:	177456	PHA02674	ORF107	virion	morphogenesis;	Provisional
PHA02675	PSSM-ID:	177457	PHA02675	ORF104	fusion	protein;	Provisional
PHA02676	PSSM-ID:	177458	PHA02676	A-type	inclusion	protein;	Provisional
PHA02677	PSSM-ID:	222916	PHA02677	hypothetical	protein;	Provisional
PHA02678	PSSM-ID:	177460	PHA02678	hypothetical	protein;	Provisional
PHA02679	PSSM-ID:	177461	PHA02679	ORF091	IMV	membrane	protein;	Provisional
PHA02680	PSSM-ID:	177462	PHA02680	ORF090	IMV	phosphorylated	membrane	protein;	Provisional
PHA02681	PSSM-ID:	222917	PHA02681	ORF089	virion	membrane	protein;	Provisional
PHA02682	PSSM-ID:	177464	PHA02682	ORF080	virion	core	protein;	Provisional
PHA02683	PSSM-ID:	177465	PHA02683	ORF078	thioredoxin-like	protein;	Provisional
PHA02684	PSSM-ID:	177466	PHA02684	ORF066	virion	protein;	Provisional
PHA02685	PSSM-ID:	177467	PHA02685	ORF065	virion	protein;	Provisional
PHA02686	PSSM-ID:	177468	PHA02686	hypothetical	protein;	Provisional
PHA02687	PSSM-ID:	222918	PHA02687	ORF061	late	transcription	factor	VLTF-4;	Provisional
PHA02688	PSSM-ID:	222919	PHA02688	ORF059	IMV	protein	VP55;	Provisional
PHA02689	PSSM-ID:	177471	PHA02689	ORF051	putative	membrane	protein;	Provisional
PHA02690	PSSM-ID:	222920	PHA02690	hypothetical	protein;	Provisional
PHA02691	PSSM-ID:	177473	PHA02691	hypothetical	protein;	Provisional
PHA02692	PSSM-ID:	177474	PHA02692	hypothetical	protein;	Provisional
PHA02693	PSSM-ID:	177475	PHA02693	hypothetical	protein;	Provisional
PHA02694	PSSM-ID:	177476	PHA02694	hypothetical	protein;	Provisional
PHA02695	PSSM-ID:	177477	PHA02695	hypothetical	protein;	Provisional
PHA02696	PSSM-ID:	222921	PHA02696	hypothetical	protein;	Provisional
PHA02697	PSSM-ID:	222922	PHA02697	hypothetical	protein;	Provisional
PHA02698	PSSM-ID:	177480	PHA02698	hypothetical	protein;	Provisional
PHA02699	PSSM-ID:	165075	PHA02699	hypothetical	protein;	Provisional
PHA02700	PSSM-ID:	177481	PHA02700	ORF017	DNA-binding	phosphoprotein;	Provisional
PHA02701	PSSM-ID:	177482	PHA02701	ORF020	dsRNA-binding	PKR	inhibitor;	Provisional
PHA02702	PSSM-ID:	177483	PHA02702	ORF033	IMV	membrane	protein;	Provisional
PHA02703	PSSM-ID:	165079	PHA02703	ORF007	dUTPase;	Provisional
PHA02705	PSSM-ID:	165080	PHA02705	hypothetical	protein;	Provisional
PHA02706	PSSM-ID:	165081	PHA02706	hypothetical	protein;	Provisional
PHA02707	PSSM-ID:	165082	PHA02707	hypothetical	protein;	Provisional
PHA02708	PSSM-ID:	177484	PHA02708	hypothetical	protein;	Provisional
PHA02709	PSSM-ID:	165084	PHA02709	hypothetical	protein;	Provisional
PHA02711	PSSM-ID:	165085	PHA02711	Toll/IL-receptor-like	protein;	Provisional
PHA02713	PSSM-ID:	165086	PHA02713	hypothetical	protein;	Provisional
PHA02714	PSSM-ID:	165087	PHA02714	CD-30-like	protein;	Provisional
PHA02715	PSSM-ID:	165088	PHA02715	hypothetical	protein;	Provisional
PHA02716	PSSM-ID:	165089	PHA02716	CPXV016;	CPX019;	EVM010;	Provisional
PHA02718	PSSM-ID:	165090	PHA02718	hypothetical	protein;	Provisional
PHA02723	PSSM-ID:	165092	PHA02723	hypothetical	protein;	Provisional
PHA02724	PSSM-ID:	165093	PHA02724	hydrophobic	IMV	membrane	protein;	Provisional
PHA02725	PSSM-ID:	165094	PHA02725	hypothetical	protein;	Provisional
PHA02726	PSSM-ID:	165095	PHA02726	hypothetical	protein;	Provisional
PHA02728	PSSM-ID:	165096	PHA02728	uncharacterized	protein;	Provisional
PHA02729	PSSM-ID:	165097	PHA02729	hypothetical	protein;	Provisional
PHA02730	PSSM-ID:	165098	PHA02730	ankyrin-like	protein;	Provisional
PHA02731	PSSM-ID:	177485	PHA02731	putative	integrase;	Provisional
PHA02732	PSSM-ID:	165099	PHA02732	hypothetical	protein;	Provisional
PHA02734	PSSM-ID:	165101	PHA02734	coat	protein;	Provisional
PHA02735	PSSM-ID:	165102	PHA02735	putative	DNA	polymerase	type	B;	Provisional
PHA02736	PSSM-ID:	165103	PHA02736	Viral	ankyrin	protein;	Provisional
PHA02737	PSSM-ID:	165104	PHA02737	hypothetical	protein;	Provisional
PHA02738	PSSM-ID:	222923	PHA02738	hypothetical	protein;	Provisional
PHA02739	PSSM-ID:	222924	PHA02739	hypothetical	protein;	Provisional
PHA02740	PSSM-ID:	165107	PHA02740	protein	tyrosine	phosphatase;	Provisional
PHA02741	PSSM-ID:	165108	PHA02741	hypothetical	protein;	Provisional
PHA02742	PSSM-ID:	165109	PHA02742	protein	tyrosine	phosphatase;	Provisional
PHA02743	PSSM-ID:	222925	PHA02743	Viral	ankyrin	protein;	Provisional
PHA02744	PSSM-ID:	165111	PHA02744	hypothetical	protein;	Provisional
PHA02745	PSSM-ID:	222926	PHA02745	hypothetical	protein;	Provisional
PHA02746	PSSM-ID:	165113	PHA02746	protein	tyrosine	phosphatase;	Provisional
PHA02747	PSSM-ID:	165114	PHA02747	protein	tyrosine	phosphatase;	Provisional
PHA02748	PSSM-ID:	165115	PHA02748	viral	inexin-like	protein;	Provisional
PHA02749	PSSM-ID:	165116	PHA02749	hypothetical	protein;	Provisional
PHA02750	PSSM-ID:	165117	PHA02750	hypothetical	protein;	Provisional
PHA02751	PSSM-ID:	165118	PHA02751	hypothetical	protein;	Provisional
PHA02752	PSSM-ID:	177486	PHA02752	hypothetical	protein;	Provisional
PHA02753	PSSM-ID:	165120	PHA02753	hypothetical	protein;	Provisional
PHA02754	PSSM-ID:	165121	PHA02754	hypothetical	protein;	Provisional
PHA02755	PSSM-ID:	165122	PHA02755	hypothetical	protein;	Provisional
PHA02756	PSSM-ID:	165123	PHA02756	hypothetical	protein;	Provisional
PHA02757	PSSM-ID:	165124	PHA02757	hypothetical	protein;	Provisional
PHA02758	PSSM-ID:	165125	PHA02758	hypothetical	protein;	Provisional
PHA02759	PSSM-ID:	165126	PHA02759	virus	coat	protein	VP2;	Provisional
PHA02762	PSSM-ID:	165127	PHA02762	hypothetical	protein;	Provisional
PHA02763	PSSM-ID:	177487	PHA02763	hypothetical	protein;	Provisional
PHA02764	PSSM-ID:	165129	PHA02764	hypothetical	protein;	Provisional
PHA02765	PSSM-ID:	165130	PHA02765	hypothetical	protein;	Provisional
PHA02766	PSSM-ID:	165131	PHA02766	hypothetical	protein;	Provisional
PHA02767	PSSM-ID:	165132	PHA02767	hypothetical	protein;	Provisional
PHA02768	PSSM-ID:	165133	PHA02768	hypothetical	protein;	Provisional
PHA02769	PSSM-ID:	165134	PHA02769	hypothetical	protein;	Provisional
PHA02770	PSSM-ID:	165135	PHA02770	hypothetical	protein;	Provisional
PHA02771	PSSM-ID:	165136	PHA02771	hypothetical	protein;	Provisional
PHA02772	PSSM-ID:	165137	PHA02772	hypothetical	protein;	Provisional
PHA02773	PSSM-ID:	165138	PHA02773	hypothetical	protein;	Provisional
PHA02774	PSSM-ID:	222927	PHA02774	E1;	Provisional
PHA02775	PSSM-ID:	165140	PHA02775	E6;	Provisional
PHA02776	PSSM-ID:	165141	PHA02776	E7	protein;	Provisional
PHA02777	PSSM-ID:	165142	PHA02777	major	capsid	L1	protein;	Provisional
PHA02778	PSSM-ID:	222928	PHA02778	major	capsid	L1	protein;	Provisional
PHA02779	PSSM-ID:	222929	PHA02779	E6	protein;	Provisional
PHA02780	PSSM-ID:	177490	PHA02780	hypothetical	protein;	Provisional
PHA02781	PSSM-ID:	165146	PHA02781	hypothetical	protein;	Provisional
PHA02782	PSSM-ID:	165147	PHA02782	hypothetical	protein;	Provisional
PHA02783	PSSM-ID:	165148	PHA02783	uncharacterized	protein;	Provisional
PHA02785	PSSM-ID:	165149	PHA02785	IL-beta-binding	protein;	Provisional
PHA02786	PSSM-ID:	222930	PHA02786	uncharacterized	protein;	Provisional
PHA02789	PSSM-ID:	165152	PHA02789	uncharacterized	protein;	Provisional
PHA02790	PSSM-ID:	165153	PHA02790	Kelch-like	protein;	Provisional
PHA02791	PSSM-ID:	165154	PHA02791	ankyrin-like	protein;	Provisional
PHA02792	PSSM-ID:	165155	PHA02792	ankyrin-like	protein;	Provisional
PHA02793	PSSM-ID:	165156	PHA02793	hypothetical	protein;	Provisional
PHA02795	PSSM-ID:	165157	PHA02795	ankyrin-like	protein;	Provisional
PHA02798	PSSM-ID:	222931	PHA02798	ankyrin-like	protein;	Provisional
PHA02800	PSSM-ID:	165159	PHA02800	hypothetical	protein;	Provisional
PHA02807	PSSM-ID:	165161	PHA02807	hypothetical	protein;	Provisional
PHA02809	PSSM-ID:	222932	PHA02809	hypothetical	protein;	Provisional
PHA02811	PSSM-ID:	165163	PHA02811	putative	host	range	protein;	Provisional
PHA02813	PSSM-ID:	165164	PHA02813	hypothetical	protein;	Provisional
PHA02815	PSSM-ID:	165165	PHA02815	hypothetical	protein;	Provisional
PHA02816	PSSM-ID:	222933	PHA02816	hypothetical	protein;	Provisional
PHA02817	PSSM-ID:	165167	PHA02817	EEV	Host	range	protein;	Provisional
PHA02818	PSSM-ID:	165168	PHA02818	hypothetical	protein;	Provisional
PHA02819	PSSM-ID:	165169	PHA02819	hypothetical	protein;	Provisional
PHA02820	PSSM-ID:	222934	PHA02820	phospholipase-D-like	protein;	Provisional
PHA02823	PSSM-ID:	222935	PHA02823	chemokine	binding	protein;	Provisional
PHA02825	PSSM-ID:	177491	PHA02825	LAP/PHD	finger-like	protein;	Provisional
PHA02826	PSSM-ID:	165173	PHA02826	IL-1	receptor-like	protein;	Provisional
PHA02827	PSSM-ID:	177492	PHA02827	hypothetical	protein;	Provisional
PHA02828	PSSM-ID:	165175	PHA02828	putative	transmembrane	protein;	Provisional
PHA02831	PSSM-ID:	165176	PHA02831	EEV	host	range	protein;	Provisional
PHA02834	PSSM-ID:	165177	PHA02834	chemokine	receptor-like	protein;	Provisional
PHA02835	PSSM-ID:	165178	PHA02835	putative	secreted	protein;	Provisional
PHA02836	PSSM-ID:	165179	PHA02836	putative	transmembrane	protein;	Provisional
PHA02837	PSSM-ID:	165180	PHA02837	uncharacterized	protein;	Provisional
PHA02838	PSSM-ID:	165181	PHA02838	hypothetical	protein;	Provisional
PHA02839	PSSM-ID:	165182	PHA02839	Il-24-like	protein;	Provisional
PHA02840	PSSM-ID:	165183	PHA02840	hypothetical	protein;	Provisional
PHA02841	PSSM-ID:	165184	PHA02841	hypothetical	protein;	Provisional
PHA02843	PSSM-ID:	165185	PHA02843	hypothetical	protein;	Provisional
PHA02844	PSSM-ID:	165186	PHA02844	putative	transmembrane	protein;	Provisional
PHA02845	PSSM-ID:	165187	PHA02845	hypothetical	protein;	Provisional
PHA02849	PSSM-ID:	165188	PHA02849	putative	transmembrane	protein;	Provisional
PHA02851	PSSM-ID:	165189	PHA02851	EEV	glycoprotein;	Provisional
PHA02852	PSSM-ID:	165190	PHA02852	putative	virion	structural	protein;	Provisional
PHA02854	PSSM-ID:	165191	PHA02854	putative	host	range	protein;	Provisional
PHA02855	PSSM-ID:	222936	PHA02855	anti-apoptotic	membrane	protein;	Provisional
PHA02857	PSSM-ID:	165193	PHA02857	monoglyceride	lipase;	Provisional
PHA02858	PSSM-ID:	165194	PHA02858	EIF2a-like	PKR	inhibitor;	Provisional
PHA02859	PSSM-ID:	165195	PHA02859	ankyrin	repeat	protein;	Provisional
PHA02861	PSSM-ID:	165196	PHA02861	uncharacterized	protein;	Provisional
PHA02862	PSSM-ID:	165197	PHA02862	5L	protein;	Provisional
PHA02864	PSSM-ID:	222937	PHA02864	hypothetical	protein;	Provisional
PHA02865	PSSM-ID:	165199	PHA02865	MHC-like	TNF	binding	protein;	Provisional
PHA02866	PSSM-ID:	165200	PHA02866	Hypothetical	protein;	Provisional
PHA02867	PSSM-ID:	165201	PHA02867	C-type	lectin	protein;	Provisional
PHA02869	PSSM-ID:	165202	PHA02869	C4L/C10L-like	gene	family	protein;	Provisional
PHA02871	PSSM-ID:	165203	PHA02871	hypothetical	protein;	Provisional
PHA02872	PSSM-ID:	222938	PHA02872	EFc	gene	family	protein;	Provisional
PHA02874	PSSM-ID:	165205	PHA02874	ankyrin	repeat	protein;	Provisional
PHA02875	PSSM-ID:	165206	PHA02875	ankyrin	repeat	protein;	Provisional
PHA02876	PSSM-ID:	165207	PHA02876	ankyrin	repeat	protein;	Provisional
PHA02878	PSSM-ID:	222939	PHA02878	ankyrin	repeat	protein;	Provisional
PHA02880	PSSM-ID:	222940	PHA02880	hypothetical	protein;	Provisional
PHA02881	PSSM-ID:	165210	PHA02881	hypothetical	protein;	Provisional
PHA02882	PSSM-ID:	165211	PHA02882	putative	serine/threonine	kinase;	Provisional
PHA02884	PSSM-ID:	165212	PHA02884	ankyrin	repeat	protein;	Provisional
PHA02885	PSSM-ID:	165213	PHA02885	putative	interleukin	binding	protein;	Provisional
PHA02887	PSSM-ID:	165214	PHA02887	EGF-like	protein;	Provisional
PHA02888	PSSM-ID:	165215	PHA02888	hypothetical	protein;	Provisional
PHA02889	PSSM-ID:	165216	PHA02889	hypothetical	protein;	Provisional
PHA02890	PSSM-ID:	165217	PHA02890	hypothetical	protein;	Provisional
PHA02891	PSSM-ID:	165218	PHA02891	hypothetical	protein;	Provisional
PHA02892	PSSM-ID:	165219	PHA02892	hypothetical	protein;	Provisional
PHA02893	PSSM-ID:	165220	PHA02893	hypothetical	protein;	Provisional
PHA02894	PSSM-ID:	165221	PHA02894	hypothetical	protein;	Provisional
PHA02896	PSSM-ID:	165222	PHA02896	A-type	inclusion	like	protein;	Provisional
PHA02898	PSSM-ID:	165223	PHA02898	virion	envelope	protein;	Provisional
PHA02901	PSSM-ID:	222941	PHA02901	virus	redox	protein;	Provisional
PHA02902	PSSM-ID:	165225	PHA02902	putative	IMV	membrane	protein;	Provisional
PHA02907	PSSM-ID:	165226	PHA02907	hypothetical	protein;	Provisional
PHA02909	PSSM-ID:	165227	PHA02909	hypothetical	protein;	Provisional
PHA02910	PSSM-ID:	165228	PHA02910	hypothetical	protein;	Provisional
PHA02911	PSSM-ID:	177496	PHA02911	C-type	lectin-like	protein;	Provisional
PHA02913	PSSM-ID:	177497	PHA02913	TGF-beta-like	protein;	Provisional
PHA02914	PSSM-ID:	165230	PHA02914	Immunoglobulin-like	domain	protein;	Provisional
PHA02917	PSSM-ID:	165231	PHA02917	ankyrin-like	protein;	Provisional
PHA02919	PSSM-ID:	165232	PHA02919	host-range	protein;	Provisional
PHA02920	PSSM-ID:	165233	PHA02920	putative	virulence	factor;	Provisional
PHA02922	PSSM-ID:	165234	PHA02922	hypothetical	protein;	Provisional
PHA02923	PSSM-ID:	165235	PHA02923	hypothetical	protein;	Provisional
PHA02924	PSSM-ID:	222942	PHA02924	hypothetical	protein;	Provisional
PHA02926	PSSM-ID:	165237	PHA02926	zinc	finger-like	protein;	Provisional
PHA02927	PSSM-ID:	222943	PHA02927	secreted	complement-binding	protein;	Provisional
PHA02928	PSSM-ID:	165239	PHA02928	Hypothetical	protein;	Provisional
PHA02929	PSSM-ID:	222944	PHA02929	N1R/p28-like	protein;	Provisional
PHA02930	PSSM-ID:	165241	PHA02930	hypothetical	protein;	Provisional
PHA02931	PSSM-ID:	165242	PHA02931	hypothetical	protein;	Provisional
PHA02932	PSSM-ID:	222945	PHA02932	hypothetical	protein;	Provisional
PHA02933	PSSM-ID:	165244	PHA02933	unchracterized	protein;	Provisional
PHA02934	PSSM-ID:	165245	PHA02934	Hypothetical	protein;	Provisional
PHA02935	PSSM-ID:	222946	PHA02935	Hypothetical	protein;	Provisional
PHA02937	PSSM-ID:	165247	PHA02937	hypothetical	protein;	Provisional
PHA02938	PSSM-ID:	165248	PHA02938	hypothetical	protein;	Provisional
PHA02939	PSSM-ID:	222947	PHA02939	hypothetical	protein;	Provisional
PHA02940	PSSM-ID:	165250	PHA02940	hypothetical	protein;	Provisional
PHA02941	PSSM-ID:	222948	PHA02941	hypothetical	protein;	Provisional
PHA02942	PSSM-ID:	165252	PHA02942	putative	transposase;	Provisional
PHA02943	PSSM-ID:	165253	PHA02943	hypothetical	protein;	Provisional
PHA02944	PSSM-ID:	165254	PHA02944	hypothetical	protein;	Provisional
PHA02945	PSSM-ID:	165255	PHA02945	interferon	resistance	protein;	Provisional
PHA02946	PSSM-ID:	165256	PHA02946	ankyin-like	protein;	Provisional
PHA02947	PSSM-ID:	222949	PHA02947	S-S	bond	formation	pathway	protein;	Provisional
PHA02948	PSSM-ID:	165258	PHA02948	serine	protease	inhibitor-like	protein;	Provisional
PHA02949	PSSM-ID:	165259	PHA02949	Hypothetical	protein;	Provisional
PHA02951	PSSM-ID:	177499	PHA02951	Hypothetical	protein;	Provisional
PHA02952	PSSM-ID:	222950	PHA02952	EEV	maturation	protein;	Provisional
PHA02953	PSSM-ID:	165262	PHA02953	IEV	and	EEV	membrane	glycoprotein;	Provisional
PHA02954	PSSM-ID:	165263	PHA02954	EEV	membrane	glycoprotein;	Provisional
PHA02955	PSSM-ID:	165264	PHA02955	hypothetical	protein;	Provisional
PHA02956	PSSM-ID:	165265	PHA02956	hypothetical	protein;	Provisional
PHA02957	PSSM-ID:	165266	PHA02957	hypothetical	protein;	Provisional
PHA02961	PSSM-ID:	165267	PHA02961	hypothetical	protein;	Provisional
PHA02962	PSSM-ID:	165268	PHA02962	hypothetical	protein;	Provisional
PHA02963	PSSM-ID:	165269	PHA02963	hypothetical	protein;	Provisional
PHA02965	PSSM-ID:	165270	PHA02965	hypothetical	protein;	Provisional
PHA02966	PSSM-ID:	165271	PHA02966	hypothetical	protein;	Provisional
PHA02967	PSSM-ID:	165272	PHA02967	hypothetical	protein;	Provisional
PHA02968	PSSM-ID:	165273	PHA02968	hypothetical	protein;	Provisional
PHA02969	PSSM-ID:	165274	PHA02969	hypothetical	protein;	Provisional
PHA02970	PSSM-ID:	222951	PHA02970	hypothetical	protein;	Provisional
PHA02972	PSSM-ID:	165276	PHA02972	hypothetical	protein;	Provisional
PHA02973	PSSM-ID:	165277	PHA02973	hypothetical	protein;	Provisional
PHA02974	PSSM-ID:	165278	PHA02974	putative	IMV	membrane	protein;	Provisional
PHA02975	PSSM-ID:	165279	PHA02975	hypothetical	protein;	Provisional
PHA02976	PSSM-ID:	165280	PHA02976	hypothetical	protein;	Provisional
PHA02977	PSSM-ID:	165281	PHA02977	hypothetical	protein;	Provisional
PHA02978	PSSM-ID:	165282	PHA02978	hypothetical	protein;	Provisional
PHA02979	PSSM-ID:	165283	PHA02979	hypothetical	protein;	Provisional
PHA02980	PSSM-ID:	165284	PHA02980	hypothetical	protein;	Provisional
PHA02982	PSSM-ID:	165285	PHA02982	hypothetical	protein;	Provisional
PHA02983	PSSM-ID:	222952	PHA02983	hypothetical	protein;	Provisional
PHA02984	PSSM-ID:	165287	PHA02984	hypothetical	protein;	Provisional
PHA02985	PSSM-ID:	165288	PHA02985	hypothetical	protein;	Provisional
PHA02986	PSSM-ID:	222953	PHA02986	hypothetical	protein;	Provisional
PHA02987	PSSM-ID:	165290	PHA02987	Ig	domain	OX-2-like	protein;	Provisional
PHA02988	PSSM-ID:	165291	PHA02988	hypothetical	protein;	Provisional
PHA02989	PSSM-ID:	222954	PHA02989	ankyrin	repeat	protein;	Provisional
PHA02991	PSSM-ID:	222955	PHA02991	HT	motif	gene	family	protein;	Provisional
PHA02992	PSSM-ID:	222956	PHA02992	hypothetical	protein;	Provisional
PHA02993	PSSM-ID:	165295	PHA02993	hypothetical	protein;	Provisional
PHA02994	PSSM-ID:	222957	PHA02994	hypothetical	protein;	Provisional
PHA02995	PSSM-ID:	165297	PHA02995	DNA-binding	virion	core	protein;	Provisional
PHA02996	PSSM-ID:	177503	PHA02996	poly(A)	polymerase	large	subunit;	Provisional
PHA02998	PSSM-ID:	222958	PHA02998	RNA	polymerase	subunit;	Provisional
PHA02999	PSSM-ID:	222959	PHA02999	Hypothetical	protein;	Provisional
PHA03000	PSSM-ID:	177505	PHA03000	Hypothetical	protein;	Provisional
PHA03001	PSSM-ID:	222960	PHA03001	putative	virion	core	protein;	Provisional
PHA03002	PSSM-ID:	165303	PHA03002	Hypothetical	protein;	Provisional
PHA03003	PSSM-ID:	177506	PHA03003	palmytilated	EEV	membrane	glycoprotein;	Provisional
PHA03004	PSSM-ID:	177507	PHA03004	putative	membrane	protein;	Provisional
PHA03005	PSSM-ID:	222961	PHA03005	sulfhydryl	oxidase;	Provisional
PHA03006	PSSM-ID:	165307	PHA03006	hypothetical	protein;	Provisional
PHA03007	PSSM-ID:	165308	PHA03007	hypothetical	protein;	Provisional
PHA03008	PSSM-ID:	165309	PHA03008	hypothetical	protein;	Provisional
PHA03010	PSSM-ID:	165310	PHA03010	hypothetical	protein;	Provisional
PHA03011	PSSM-ID:	165311	PHA03011	hypothetical	protein;	Provisional
PHA03012	PSSM-ID:	165312	PHA03012	hypothetical	protein;	Provisional
PHA03013	PSSM-ID:	165313	PHA03013	hypothetical	protein;	Provisional
PHA03014	PSSM-ID:	165314	PHA03014	hypothetical	protein;	Provisional
PHA03016	PSSM-ID:	165315	PHA03016	hypothetical	protein;	Provisional
PHA03017	PSSM-ID:	165316	PHA03017	hypothetical	protein;	Provisional
PHA03018	PSSM-ID:	165317	PHA03018	hypothetical	protein;	Provisional
PHA03019	PSSM-ID:	165318	PHA03019	hypothetical	protein;	Provisional
PHA03020	PSSM-ID:	165319	PHA03020	hypothetical	protein;	Provisional
PHA03022	PSSM-ID:	165320	PHA03022	hypothetical	protein;	Provisional
PHA03023	PSSM-ID:	165321	PHA03023	hypothetical	protein;	Provisional
PHA03024	PSSM-ID:	165322	PHA03024	hypothetical	protein;	Provisional
PHA03025	PSSM-ID:	165323	PHA03025	hypothetical	protein;	Provisional
PHA03026	PSSM-ID:	165324	PHA03026	hypothetical	protein;	Provisional
PHA03027	PSSM-ID:	165325	PHA03027	hypothetical	protein;	Provisional
PHA03028	PSSM-ID:	165326	PHA03028	hypothetical	protein;	Provisional
PHA03029	PSSM-ID:	165327	PHA03029	hypothetical	protein;	Provisional
PHA03030	PSSM-ID:	165328	PHA03030	hypothetical	protein;	Provisional
PHA03031	PSSM-ID:	165329	PHA03031	hypothetical	protein;	Provisional
PHA03033	PSSM-ID:	165330	PHA03033	hypothetical	protein;	Provisional
PHA03034	PSSM-ID:	165331	PHA03034	hypothetical	protein;	Provisional
PHA03035	PSSM-ID:	165332	PHA03035	hypothetical	protein;	Provisional
PHA03036	PSSM-ID:	222962	PHA03036	DNA	polymerase;	Provisional
PHA03041	PSSM-ID:	222963	PHA03041	virion	core	protein;	Provisional
PHA03042	PSSM-ID:	222964	PHA03042	CD47-like	protein;	Provisional
PHA03043	PSSM-ID:	165336	PHA03043	hypothetical	protein;	Provisional
PHA03044	PSSM-ID:	165337	PHA03044	IMV	membrane	protein;	Provisional
PHA03045	PSSM-ID:	177510	PHA03045	IMV	membrane	protein;	Provisional
PHA03046	PSSM-ID:	165339	PHA03046	Hypothetical	protein;	Provisional
PHA03047	PSSM-ID:	165340	PHA03047	IMV	membrane	receptor-like	protein;	Provisional
PHA03048	PSSM-ID:	165341	PHA03048	IMV	membrane	protein;	Provisional
PHA03049	PSSM-ID:	165342	PHA03049	IMV	membrane	protein;	Provisional
PHA03050	PSSM-ID:	165343	PHA03050	glutaredoxin;	Provisional
PHA03051	PSSM-ID:	165344	PHA03051	Hypothetical	protein;	Provisional
PHA03052	PSSM-ID:	165345	PHA03052	Hypothetical	protein;	Provisional
PHA03054	PSSM-ID:	165346	PHA03054	IMV	membrane	protein;	Provisional
PHA03055	PSSM-ID:	165347	PHA03055	Hypothetical	protein;	Provisional
PHA03056	PSSM-ID:	165348	PHA03056	putative	myristoylated	protein;	Provisional
PHA03057	PSSM-ID:	222965	PHA03057	Hypothetical	protein;	Provisional
PHA03058	PSSM-ID:	222966	PHA03058	Hypothetical	protein;	Provisional
PHA03060	PSSM-ID:	222967	PHA03060	Hypothetical	protein;	Provisional
PHA03061	PSSM-ID:	177511	PHA03061	putative	DNA-binding	virion	core	protein;	Provisional
PHA03062	PSSM-ID:	177512	PHA03062	putative	IMV	membrane	protein;	Provisional
PHA03065	PSSM-ID:	222968	PHA03065	Hypothetical	protein;	Provisional
PHA03066	PSSM-ID:	165355	PHA03066	Hypothetical	protein;	Provisional
PHA03067	PSSM-ID:	222969	PHA03067	hypothetical	protein;	Provisional
PHA03068	PSSM-ID:	177515	PHA03068	DNA-binding	phosphoprotein;	Provisional
PHA03069	PSSM-ID:	165358	PHA03069	DNA-binding	protein;	Provisional
PHA03070	PSSM-ID:	177516	PHA03070	DNA-binding	virion	core	protein;	Provisional
PHA03071	PSSM-ID:	165360	PHA03071	late	transcription	factor	VLTF-1;	Provisional
PHA03072	PSSM-ID:	222970	PHA03072	putative	viral	membrane	protein;	Provisional
PHA03073	PSSM-ID:	177518	PHA03073	late	transcription	factor	VLTF-2;	Provisional
PHA03074	PSSM-ID:	165363	PHA03074	late	transcription	factor	VLTF-3;	Provisional
PHA03075	PSSM-ID:	177519	PHA03075	glutaredoxin-like	protein;	Provisional
PHA03078	PSSM-ID:	222971	PHA03078	transcriptional	elongation	factor;	Provisional
PHA03079	PSSM-ID:	165366	PHA03079	hypothetical	protein;	Provisional
PHA03080	PSSM-ID:	222972	PHA03080	putative	virion	core	protein;	Provisional
PHA03081	PSSM-ID:	222973	PHA03081	putative	metalloprotease;	Provisional
PHA03082	PSSM-ID:	222974	PHA03082	DNA-dependent	RNA	polymerase	subunit;	Provisional
PHA03083	PSSM-ID:	222975	PHA03083	poxvirus	myristoylprotein;	Provisional
PHA03087	PSSM-ID:	222976	PHA03087	G	protein-coupled	chemokine	receptor-like	protein;	Provisional
PHA03089	PSSM-ID:	222977	PHA03089	late	transcription	factor	VLTF-4;	Provisional
PHA03091	PSSM-ID:	222978	PHA03091	putative	alpha	aminitin-sensitive	protein;	Provisional
PHA03092	PSSM-ID:	165374	PHA03092	semaphorin-like	protein;	Provisional
PHA03093	PSSM-ID:	222979	PHA03093	EEV	glycoprotein;	Provisional
PHA03094	PSSM-ID:	165376	PHA03094	dUTPase;	Provisional
PHA03095	PSSM-ID:	222980	PHA03095	ankyrin-like	protein;	Provisional
PHA03096	PSSM-ID:	222981	PHA03096	p28-like	protein;	Provisional
PHA03097	PSSM-ID:	222982	PHA03097	C-type	lectin-like	protein;	Provisional
PHA03098	PSSM-ID:	222983	PHA03098	kelch-like	protein;	Provisional
PHA03099	PSSM-ID:	165381	PHA03099	epidermal	growth	factor-like	protein	(EGF-like	protein);	Provisional
PHA03100	PSSM-ID:	222984	PHA03100	ankyrin	repeat	protein;	Provisional
PHA03101	PSSM-ID:	222985	PHA03101	DNA	topoisomerase	type	I;	Provisional
PHA03103	PSSM-ID:	222987	PHA03103	double-strand	RNA-binding	protein;	Provisional
PHA03105	PSSM-ID:	222988	PHA03105	EEV	glycoprotein;	Provisional
PHA03108	PSSM-ID:	165387	PHA03108	poly(A)	polymerase	small	subunit;	Provisional
PHA03111	PSSM-ID:	222989	PHA03111	Ser/Thr	kinase;	Provisional
PHA03112	PSSM-ID:	222990	PHA03112	IL-18	binding	protein;	Provisional
PHA03115	PSSM-ID:	177532	PHA03115	hypothetical	protein;	Provisional
PHA03118	PSSM-ID:	165391	PHA03118	multifunctional	expression	regulator;	Provisional
PHA03119	PSSM-ID:	222991	PHA03119	helicase-primase	primase	subunit;	Provisional
PHA03120	PSSM-ID:	165393	PHA03120	tegument	protein	VP22;	Provisional
PHA03123	PSSM-ID:	165395	PHA03123	dUTPase;	Provisional
PHA03124	PSSM-ID:	165396	PHA03124	dUTPase;	Provisional
PHA03125	PSSM-ID:	222992	PHA03125	dUTPase;	Provisional
PHA03126	PSSM-ID:	165398	PHA03126	dUTPase;	Provisional
PHA03127	PSSM-ID:	222993	PHA03127	dUTPase;	Provisional
PHA03128	PSSM-ID:	165400	PHA03128	dUTPase;	Provisional
PHA03129	PSSM-ID:	222994	PHA03129	dUTPase;	Provisional
PHA03130	PSSM-ID:	222995	PHA03130	dUTPase;	Provisional
PHA03131	PSSM-ID:	222996	PHA03131	dUTPase;	Provisional
PHA03132	PSSM-ID:	222997	PHA03132	thymidine	kinase;	Provisional
PHA03133	PSSM-ID:	165405	PHA03133	thymidine	kinase;	Provisional
PHA03134	PSSM-ID:	177537	PHA03134	thymidine	kinase;	Provisional
PHA03135	PSSM-ID:	165407	PHA03135	thymidine	kinase;	Provisional
PHA03136	PSSM-ID:	177538	PHA03136	thymidine	kinase;	Provisional
PHA03138	PSSM-ID:	165410	PHA03138	thymidine	kinase;	Provisional
PHA03139	PSSM-ID:	165411	PHA03139	helicase-primase	primase	subunit;	Provisional
PHA03140	PSSM-ID:	222998	PHA03140	helicase-primase	primase	subunit;	Provisional
PHA03141	PSSM-ID:	177540	PHA03141	helicase-primase	primase	subunit;	Provisional
PHA03142	PSSM-ID:	222999	PHA03142	helicase-primase	primase	subunit	BSLF1;	Provisional
PHA03144	PSSM-ID:	223000	PHA03144	helicase-primase	primase	subunit;	Provisional
PHA03145	PSSM-ID:	165416	PHA03145	helicase-primase	primase	subunit;	Provisional
PHA03146	PSSM-ID:	177543	PHA03146	helicase-primase	primase	subunit;	Provisional
PHA03147	PSSM-ID:	165418	PHA03147	hypothetical	protein;	Provisional
PHA03148	PSSM-ID:	223001	PHA03148	hypothetical	protein;	Provisional
PHA03149	PSSM-ID:	165420	PHA03149	hypothetical	protein;	Provisional
PHA03150	PSSM-ID:	223002	PHA03150	hypothetical	protein;	Provisional
PHA03151	PSSM-ID:	177546	PHA03151	hypothetical	protein;	Provisional
PHA03152	PSSM-ID:	165423	PHA03152	hypothetical	protein;	Provisional
PHA03154	PSSM-ID:	165425	PHA03154	hypothetical	protein;	Provisional
PHA03155	PSSM-ID:	165426	PHA03155	hypothetical	protein;	Provisional
PHA03156	PSSM-ID:	165427	PHA03156	hypothetical	protein;	Provisional
PHA03158	PSSM-ID:	165429	PHA03158	hypothetical	protein;	Provisional
PHA03159	PSSM-ID:	165430	PHA03159	hypothetical	protein;	Provisional
PHA03160	PSSM-ID:	165431	PHA03160	hypothetical	protein;	Provisional
PHA03161	PSSM-ID:	165432	PHA03161	hypothetical	protein;	Provisional
PHA03162	PSSM-ID:	165433	PHA03162	hypothetical	protein;	Provisional
PHA03163	PSSM-ID:	165434	PHA03163	hypothetical	protein;	Provisional
PHA03164	PSSM-ID:	177547	PHA03164	hypothetical	protein;	Provisional
PHA03165	PSSM-ID:	165436	PHA03165	hypothetical	protein;	Provisional
PHA03166	PSSM-ID:	177548	PHA03166	hypothetical	protein;	Provisional
PHA03169	PSSM-ID:	223003	PHA03169	hypothetical	protein;	Provisional
PHA03170	PSSM-ID:	165441	PHA03170	UL37	tegument	protein;	Provisional
PHA03171	PSSM-ID:	165442	PHA03171	UL37	tegument	protein;	Provisional
PHA03172	PSSM-ID:	165443	PHA03172	UL37	tegument	protein;	Provisional
PHA03173	PSSM-ID:	223004	PHA03173	UL37	tegument	protein;	Provisional
PHA03175	PSSM-ID:	177551	PHA03175	UL43	envelope	protein;	Provisional
PHA03176	PSSM-ID:	223005	PHA03176	UL43	envelope	protein;	Provisional
PHA03178	PSSM-ID:	177552	PHA03178	UL43	envelope	protein;	Provisional
PHA03179	PSSM-ID:	223006	PHA03179	UL43	envelope	protein;	Provisional
PHA03180	PSSM-ID:	165451	PHA03180	helicase-primase	primase	subunit;	Provisional
PHA03181	PSSM-ID:	165452	PHA03181	helicase-primase	primase	subunit;	Provisional
PHA03185	PSSM-ID:	177553	PHA03185	UL14	tegument	protein;	Provisional
PHA03187	PSSM-ID:	223007	PHA03187	UL14	tegument	protein;	Provisional
PHA03188	PSSM-ID:	165458	PHA03188	UL14	tegument	protein;	Provisional
PHA03189	PSSM-ID:	223008	PHA03189	UL14	tegument	protein;	Provisional
PHA03190	PSSM-ID:	165460	PHA03190	UL14	tegument	protein;	Provisional
PHA03191	PSSM-ID:	165461	PHA03191	UL14	tegument	protein;	Provisional
PHA03193	PSSM-ID:	177555	PHA03193	tegument	protein	VP11/12;	Provisional
PHA03195	PSSM-ID:	177556	PHA03195	tegument	protein	VP11/12;	Provisional
PHA03199	PSSM-ID:	165466	PHA03199	uracil	DNA	glycosylase;	Provisional
PHA03200	PSSM-ID:	165467	PHA03200	uracil	DNA	glycosylase;	Provisional
PHA03201	PSSM-ID:	165468	PHA03201	uracil	DNA	glycosylase;	Provisional
PHA03202	PSSM-ID:	165469	PHA03202	uracil	DNA	glycosylase;	Provisional
PHA03204	PSSM-ID:	165471	PHA03204	uracil	DNA	glycosylase;	Provisional
PHA03207	PSSM-ID:	165473	PHA03207	serine/threonine	kinase	US3;	Provisional
PHA03209	PSSM-ID:	177557	PHA03209	serine/threonine	kinase	US3;	Provisional
PHA03210	PSSM-ID:	165476	PHA03210	serine/threonine	kinase	US3;	Provisional
PHA03211	PSSM-ID:	223009	PHA03211	serine/threonine	kinase	US3;	Provisional
PHA03212	PSSM-ID:	165478	PHA03212	serine/threonine	kinase	US3;	Provisional
PHA03214	PSSM-ID:	165479	PHA03214	nuclear	protein	UL24;	Provisional
PHA03215	PSSM-ID:	223010	PHA03215	nuclear	protein	UL24;	Provisional
PHA03216	PSSM-ID:	177558	PHA03216	nuclear	protein	UL24;	Provisional
PHA03218	PSSM-ID:	223011	PHA03218	nuclear	protein	UL24;	Provisional
PHA03219	PSSM-ID:	165484	PHA03219	nuclear	protein	UL24;	Provisional
PHA03222	PSSM-ID:	165485	PHA03222	single-stranded	binding	protein	UL29;	Provisional
PHA03225	PSSM-ID:	165486	PHA03225	DNA	packaging	protein	UL33;	Provisional
PHA03229	PSSM-ID:	223012	PHA03229	DNA	packaging	protein	UL33;	Provisional
PHA03230	PSSM-ID:	223013	PHA03230	nuclear	protein	UL55;	Provisional
PHA03231	PSSM-ID:	223014	PHA03231	glycoprotein	BALF4;	Provisional
PHA03232	PSSM-ID:	223015	PHA03232	DNA	packaging	protein	UL32;	Provisional
PHA03233	PSSM-ID:	223016	PHA03233	DNA	packaging	protein	UL32;	Provisional
PHA03234	PSSM-ID:	177562	PHA03234	DNA	packaging	protein	UL33;	Provisional
PHA03235	PSSM-ID:	223017	PHA03235	DNA	packaging	protein	UL33;	Provisional
PHA03236	PSSM-ID:	223018	PHA03236	DNA	packaging	protein	UL33;	Provisional
PHA03237	PSSM-ID:	223019	PHA03237	envelope	glycoprotein	M;	Provisional
PHA03239	PSSM-ID:	177565	PHA03239	envelope	glycoprotein	M;	Provisional
PHA03240	PSSM-ID:	165499	PHA03240	envelope	glycoprotein	M;	Provisional
PHA03242	PSSM-ID:	177566	PHA03242	envelope	glycoprotein	M;	Provisional
PHA03244	PSSM-ID:	177567	PHA03244	large	tegument	protein	UL36;	Provisional
PHA03246	PSSM-ID:	223020	PHA03246	large	tegument	protein	UL36;	Provisional
PHA03247	PSSM-ID:	223021	PHA03247	large	tegument	protein	UL36;	Provisional
PHA03248	PSSM-ID:	223022	PHA03248	DNA	packaging	tegument	protein	UL25;	Provisional
PHA03249	PSSM-ID:	223023	PHA03249	DNA	packaging	tegument	protein	UL25;	Provisional
PHA03250	PSSM-ID:	165509	PHA03250	UL35;	Provisional
PHA03252	PSSM-ID:	223024	PHA03252	DNA	packaging	tegument	protein	UL25;	Provisional
PHA03253	PSSM-ID:	223025	PHA03253	UL35;	Provisional
PHA03255	PSSM-ID:	165513	PHA03255	BDLF3;	Provisional
PHA03256	PSSM-ID:	165514	PHA03256	BDLF3;	Provisional
PHA03257	PSSM-ID:	177569	PHA03257	Capsid	triplex	subunit	2;	Provisional
PHA03258	PSSM-ID:	165516	PHA03258	Capsid	triplex	subunit	2;	Provisional
PHA03259	PSSM-ID:	165517	PHA03259	Capsid	triplex	subunit	2;	Provisional
PHA03260	PSSM-ID:	165518	PHA03260	Capsid	triplex	subunit	2;	Provisional
PHA03261	PSSM-ID:	223026	PHA03261	Capsid	triplex	subunit	1;	Provisional
PHA03262	PSSM-ID:	223027	PHA03262	Capsid	triplex	subunit	1;	Provisional
PHA03263	PSSM-ID:	223028	PHA03263	Capsid	triplex	subunit	1;	Provisional
PHA03264	PSSM-ID:	223029	PHA03264	envelope	glycoprotein	D;	Provisional
PHA03265	PSSM-ID:	165523	PHA03265	envelope	glycoprotein	D;	Provisional
PHA03269	PSSM-ID:	165527	PHA03269	envelope	glycoprotein	C;	Provisional
PHA03270	PSSM-ID:	165528	PHA03270	envelope	glycoprotein	C;	Provisional
PHA03271	PSSM-ID:	223030	PHA03271	envelope	glycoprotein	C;	Provisional
PHA03273	PSSM-ID:	223031	PHA03273	envelope	glycoprotein	C;	Provisional
PHA03275	PSSM-ID:	177573	PHA03275	envelope	glycoprotein	K;	Provisional
PHA03276	PSSM-ID:	165533	PHA03276	envelope	glycoprotein	K;	Provisional
PHA03278	PSSM-ID:	177574	PHA03278	envelope	glycoprotein	K;	Provisional
PHA03279	PSSM-ID:	165536	PHA03279	envelope	glycoprotein	K;	Provisional
PHA03281	PSSM-ID:	165538	PHA03281	envelope	glycoprotein	E;	Provisional
PHA03282	PSSM-ID:	165539	PHA03282	envelope	glycoprotein	E;	Provisional
PHA03283	PSSM-ID:	223032	PHA03283	envelope	glycoprotein	E;	Provisional
PHA03286	PSSM-ID:	177576	PHA03286	envelope	glycoprotein	E;	Provisional
PHA03289	PSSM-ID:	165546	PHA03289	envelope	glycoprotein	I;	Provisional
PHA03290	PSSM-ID:	165547	PHA03290	envelope	glycoprotein	I;	Provisional
PHA03291	PSSM-ID:	223033	PHA03291	envelope	glycoprotein	I;	Provisional
PHA03292	PSSM-ID:	177577	PHA03292	envelope	glycoprotein	I;	Provisional
PHA03293	PSSM-ID:	223034	PHA03293	deoxyribonuclease;	Provisional
PHA03294	PSSM-ID:	223035	PHA03294	envelope	glycoprotein	H;	Provisional
PHA03295	PSSM-ID:	223036	PHA03295	envelope	glycoprotein	H;	Provisional
PHA03296	PSSM-ID:	165553	PHA03296	envelope	glycoprotein	H;	Provisional
PHA03297	PSSM-ID:	165554	PHA03297	envelope	glycoprotein	L;	Provisional
PHA03298	PSSM-ID:	165555	PHA03298	envelope	glycoprotein	L;	Provisional
PHA03299	PSSM-ID:	165556	PHA03299	envelope	glycoprotein	L;	Provisional
PHA03301	PSSM-ID:	223037	PHA03301	envelope	glycoprotein	L;	Provisional
PHA03302	PSSM-ID:	223038	PHA03302	envelope	glycoprotein	L;	Provisional
PHA03303	PSSM-ID:	165560	PHA03303	envelope	glycoprotein	L;	Provisional
PHA03307	PSSM-ID:	223039	PHA03307	transcriptional	regulator	ICP4;	Provisional
PHA03308	PSSM-ID:	165563	PHA03308	transcriptional	regulator	ICP4;	Provisional
PHA03309	PSSM-ID:	165564	PHA03309	transcriptional	regulator	ICP4;	Provisional
PHA03311	PSSM-ID:	223040	PHA03311	helicase-primase	subunit	BBLF4;	Provisional
PHA03312	PSSM-ID:	177582	PHA03312	helicase-primase	subunit	BBLF2/3;	Provisional
PHA03321	PSSM-ID:	223041	PHA03321	tegument	protein	VP11/12;	Provisional
PHA03322	PSSM-ID:	223042	PHA03322	tegument	protein	VP11/12;	Provisional
PHA03323	PSSM-ID:	223043	PHA03323	nuclear	egress	membrane	protein	UL34;	Provisional
PHA03324	PSSM-ID:	165570	PHA03324	nuclear	egress	membrane	protein	UL34;	Provisional
PHA03325	PSSM-ID:	223044	PHA03325	nuclear-egress-membrane-like	protein;	Provisional
PHA03326	PSSM-ID:	223045	PHA03326	nuclear	egress	membrane	protein;	Provisional
PHA03328	PSSM-ID:	223046	PHA03328	nuclear	egress	lamina	protein	UL31;	Provisional
PHA03330	PSSM-ID:	165574	PHA03330	putative	primase;	Provisional
PHA03332	PSSM-ID:	223047	PHA03332	membrane	glycoprotein;	Provisional
PHA03333	PSSM-ID:	223048	PHA03333	putative	ATPase	subunit	of	terminase;	Provisional
PHA03334	PSSM-ID:	223049	PHA03334	putative	DNA	polymerase	catalytic	subunit;	Provisional
PHA03335	PSSM-ID:	223050	PHA03335	hypothetical	protein;	Provisional
PHA03336	PSSM-ID:	223051	PHA03336	uncharacterized	protein;	Provisional
PHA03338	PSSM-ID:	165582	PHA03338	US22	family	homolog;	Provisional
PHA03342	PSSM-ID:	165586	PHA03342	US22	family	homolog;	Provisional
PHA03343	PSSM-ID:	165587	PHA03343	US22	family	homolog;	Provisional
PHA03344	PSSM-ID:	165588	PHA03344	US22	family	homolog;	Provisional
PHA03346	PSSM-ID:	223052	PHA03346	US22	family	homolog;	Provisional
PHA03347	PSSM-ID:	177588	PHA03347	uracil	DNA	glycosylase;	Provisional
PHA03348	PSSM-ID:	177589	PHA03348	tegument	protein	UL21;	Provisional
PHA03349	PSSM-ID:	177590	PHA03349	tegument	protein	UL16;	Provisional
PHA03351	PSSM-ID:	177591	PHA03351	tegument	protein	UL16;	Provisional
PHA03352	PSSM-ID:	223053	PHA03352	tegument	protein	UL16;	Provisional
PHA03354	PSSM-ID:	177593	PHA03354	Alkaline	exonuclease;	Provisional
PHA03356	PSSM-ID:	177594	PHA03356	tegument	protein	UL11;	Provisional
PHA03357	PSSM-ID:	177595	PHA03357	Alkaline	exonuclease;	Provisional
PHA03358	PSSM-ID:	177596	PHA03358	Alkaline	exonuclease;	Provisional
PHA03359	PSSM-ID:	223054	PHA03359	UL17	tegument	protein;	Provisional
PHA03360	PSSM-ID:	177598	PHA03360	tegument	protein;	Provisional
PHA03361	PSSM-ID:	223055	PHA03361	UL7	tegument	protein;	Provisional
PHA03362	PSSM-ID:	223056	PHA03362	single-stranded	binding	protein	UL29;	Provisional
PHA03364	PSSM-ID:	223057	PHA03364	hypothetical	protein;	Provisional
PHA03365	PSSM-ID:	177602	PHA03365	hypothetical	protein;	Provisional
PHA03366	PSSM-ID:	223058	PHA03366	FGAM-synthase;	Provisional
PHA03367	PSSM-ID:	223059	PHA03367	single-stranded	DNA	binding	protein;	Provisional
PHA03368	PSSM-ID:	223060	PHA03368	DNA	packaging	terminase	subunit	1;	Provisional
PHA03369	PSSM-ID:	223061	PHA03369	capsid	maturational	protease;	Provisional
PHA03370	PSSM-ID:	177607	PHA03370	virion	protein	US2;	Provisional
PHA03371	PSSM-ID:	177608	PHA03371	circ	protein;	Provisional
PHA03372	PSSM-ID:	177609	PHA03372	DNA	packaging	terminase	subunit	1;	Provisional
PHA03373	PSSM-ID:	223062	PHA03373	tegument	protein;	Provisional
PHA03374	PSSM-ID:	223063	PHA03374	hypothetical	protein;	Provisional
PHA03375	PSSM-ID:	223064	PHA03375	hypothetical	protein;	Provisional
PHA03376	PSSM-ID:	177613	PHA03376	BARF1;	Provisional
PHA03377	PSSM-ID:	177614	PHA03377	EBNA-3C;	Provisional
PHA03378	PSSM-ID:	223065	PHA03378	EBNA-3B;	Provisional
PHA03379	PSSM-ID:	223066	PHA03379	EBNA-3A;	Provisional
PHA03380	PSSM-ID:	223067	PHA03380	transactivating	tegument	protein	VP16;	Provisional
PHA03381	PSSM-ID:	177618	PHA03381	tegument	protein	VP22;	Provisional
PHA03383	PSSM-ID:	177619	PHA03383	PCNA-like	protein;	Provisional
PHA03384	PSSM-ID:	223068	PHA03384	early	DNA-binding	protein	E2A;	Provisional
PHA03385	PSSM-ID:	177621	IX	capsid	protein	IX,hexon	associated	protein	IX;	Provisional
PHA03386	PSSM-ID:	177622	P10	fibrous	body	protein;	Provisional
PHA03387	PSSM-ID:	177623	gp37	spherodin-like	protein;	Provisional
PHA03388	PSSM-ID:	177624	ORF1_granulin	Granulin;	Provisional
PHA03389	PSSM-ID:	177625	polh	polyhedrin;	Provisional
PHA03390	PSSM-ID:	223069	pk1	serine/threonine-protein	kinase	1;	Provisional
PHA03391	PSSM-ID:	223070	p47	viral	transcription	regulator	p47;	Provisional
PHA03392	PSSM-ID:	223071	egt	ecdysteroid	UDP-glucosyltransferase;	Provisional
PHA03393	PSSM-ID:	223072	odv-e66	occlusion-derived	virus	envelope	protein	E66;	Provisional
PHA03394	PSSM-ID:	223073	lef-8	DNA-directed	RNA	polymerase	subunit	beta-like	protein;	Provisional
PHA03395	PSSM-ID:	177631	p10	fibrous	body	protein;	Provisional
PHA03396	PSSM-ID:	223074	lef-9	late	expression	factor	9;	Provisional
PHA03397	PSSM-ID:	177633	vlf-1	very	late	expression	factor	1;	Provisional
PHA03398	PSSM-ID:	223075	PHA03398	viral	phosphatase	superfamily	protein;	Provisional
PHA03399	PSSM-ID:	223076	pif3	per	os	infectivity	factor	3;	Provisional
PHA03402	PSSM-ID:	223077	PHA03402	hypothetical	protein;	Provisional
PHA03405	PSSM-ID:	177637	PHA03405	hypothetical	protein;	Provisional
PHA03410	PSSM-ID:	223078	PHA03410	hypothetical	protein;	Provisional
PHA03411	PSSM-ID:	177639	PHA03411	putative	methyltransferase;	Provisional
PHA03412	PSSM-ID:	177640	PHA03412	putative	methyltransferase;	Provisional
PHA03413	PSSM-ID:	177641	PHA03413	putative	internal	core	protein;	Provisional
PHA03414	PSSM-ID:	177642	PHA03414	virion	protein;	Provisional
PHA03415	PSSM-ID:	177643	PHA03415	putative	internal	virion	protein;	Provisional
PHA03416	PSSM-ID:	177644	PHA03416	hypothetical	E4	protein;	Provisional
PHA03417	PSSM-ID:	177645	PHA03417	E4	protein;	Provisional
PHA03418	PSSM-ID:	177646	PHA03418	hypothetical	E4	protein;	Provisional
PHA03419	PSSM-ID:	223079	PHA03419	E4	protein;	Provisional
PHA03420	PSSM-ID:	177648	PHA03420	E4	protein;	Provisional
TIGR01542	PSSM-ID:	130605	A118_put_portal:	phage	portal	protein,	putative,	A118	family	This	model	represents	a	family	of	phage	minor	structural	proteins.	The	protein	is	suggested	to	be	th...
TIGR01684	PSSM-ID:	273755	viral_ppase:	viral	phosphatase	This	model	represents	a	family	of	viral	proteins	of	unknown	function.	These	proteins	are	members,	ho...
TIGR01712	PSSM-ID:	273769	phage_N6A_met:	phage	N-6-adenine-methyltransferase	This	model	is	a	fragment-mode	model	for	a	phage-borne	DNA	N-6-adenine-methyltransferase.	[Mobile	and...
TIGR01739	PSSM-ID:	273784	tegu_FGAM_synt:	herpesvirus	tegument	protein/v-FGAM-synthase	This	model	describes	a	family	of	large	proteins	of	herpesvirues.	The	protein	is	described	variably	a...
TIGR02308	PSSM-ID:	213699	RNA_lig_T4_1:	RNA	ligase,	T4	RnlA	family	Members	of	this	family	are	phage	proteins	with	ATP-dependent	RNA	ligase	activity.	Host	defense	to	ph...
TIGR04198	PSSM-ID:	275046	paramyx_RNAcap:	mRNA	capping	enzyme,	paramyxovirus	family	This	model	represents	a	common	C-terminal	region	shared	by	paramyxovirus-like	RNA-dependent	RNA	poly...
TIGR04202	PSSM-ID:	275049	capSnatchArena:	RNA	endonuclease,	cap-snatching,	arenavirus	family	This	model	describes	a	shared	signature	region	from	an	RNA	endonuclease	region	associated	with	cap-s...
TIGR04210	PSSM-ID:	211933	bunya_NSm:	bunyavirus	nonstructural	protein	NSm	This	model	describes	a	protein	region	that	is	cleaved	from	a	bunyavirus	polyprotein	to	become	the	no...
TIGR04230	PSSM-ID:	275070	seadorna_VP11:	seadornavirus	VP11	protein	This	protein	family	occurs	in	the	seadornavirus	virus	group,	with	designations	VP11	in	Banna	virus,	...
TIGR04231	PSSM-ID:	275071	seadorna_VP5:	seadornavirus	VP5	protein	This	protein	family	occurs	in	the	seadornavirus	virus	group,	with	designations	VP5	in	Banna	virus,	a...
TIGR04232	PSSM-ID:	211955	seadorna_VP3:	seadornavirus	VP3	protein	Members	of	this	protein	family	are	VP3	proteins	in	the	seadornavirus	group.	Sequences	show	sequence	...
TIGR04233	PSSM-ID:	211956	seadorna_VP8:	seadornavirus	VP8	protein	This	protein	family	occurs	in	the	seadornavirus	virus	group,	with	designations	VP8	in	Banna	virus,	a...
TIGR04234	PSSM-ID:	275072	seadorna_RNAP:	seadornavirus	RNA-directed	RNA	polymerase	Members	of	this	protein	family	are	the	seadornavirus	VP1	protein,	the	RNA-directed	RNA	polymerase.
TIGR04235	PSSM-ID:	211958	seadorna_VP4:	seadornavirus	VP4	protein	This	protein	family	occurs	in	the	seadornavirus	virus	group,	with	designation	VP4	in	Banna	virus,	Ka...
TIGR04236	PSSM-ID:	275073	seadorna_VP2:	seadornavirus	VP2	protein	This	protein	family	occurs	in	the	seadornavirus	virus	group,	with	the	designation	VP2	in	Banna	virus...
TIGR04237	PSSM-ID:	211960	seadorna_VP9:	seadornavirus/coltivirus	VP9	protein	This	model,	broader	than	related	pfam08978,	describes	proteins	VP9	in	Coltivirus,	and	proteins	with	...
TIGR04238	PSSM-ID:	275074	seadorna_dsRNA:	seadornavirus	double-stranded	RNA-binding	protein	This	protein	family	occurs	in	the	seadornavirus	virus	group,	with	an	N-terminal	domain	for	binding	d...
TIGR04240	PSSM-ID:	213897	flavi_E_stem:	flavivirus	envelope	glycoprotein	E,	stem/anchor	domain	This	model	describes	the	C-terminal	domain,	containing	a	stem	region	followed	by	two	transmembrane	a...
TIGR04241	PSSM-ID:	211964	adenoE3CR1rpt:	mastadenovirus	E3	CR1-alpha-1	This	domain	occurs	only	in	the	adenovirus	E3	region	CR1-alpha-1	protein.	It	may	occur	once,	twice,	o...
cd00205	PSSM-ID:	119412	rhv_like	Picornavirus	capsid	protein	domain_like.	Picornaviruses	are	non-enveloped	plus-strand	ssRNA	animal	v...
cd00235	PSSM-ID:	119413	TLP-20	Telokin-like	protein-20	(TLP-20)	domain;	a	baculovirus	protein	that	shares	some	antigenic	similariti...
cd00259	PSSM-ID:	119404	STNV	STNV	domain;	satellite	tobacco	necrosis	virus	(STNV)	are	small	plant	viruses	which	are	completely	de...
cd09947	PSSM-ID:	197370	Ebola_HIV-1-like_HR1-HR2:	heptad	repeat	1-heptad	repeat	2	region	(ectodomain)	of	the	transmembrane	subunit	of	various	endogenous	retroviruses	(ERVs)	and	infectious	retroviruses,	including	Ebola	virus	and	human	immunodeficiency	virus	type	1	(HIV-1)	This	domain	superfamily	spans	both	heptad	repeats	of	the	glycoprotein	(gp)/transmembrane	subunit	of	...
cd11674	PSSM-ID:	212564	lambda-1:	inner	capsid	protein	lambda-1	or	VP3	The	reovirus	inner	capsid	protein	lambda-1	displays	nucleoside	triphosphate	phosphohydrolase	(NTPase...
cd12149	PSSM-ID:	213392	Flavi_E_C:	Immunoglobulin-like	domain	III	(C-terminal	domain)	of	Flavivirus	envelope	glycoprotein	E	The	C-terminal	domain	(domain	III)	of	Flavivirus	glycoprotein	E	appears	to	be	involved	in	low-affini...
cd15464	PSSM-ID:	271230	HN_like:	Haemagglutinin-neuraminidase	(HN)	of	paramyxoviridae	and	similar	proteins	Most	paramyxoviridae	have	two	membrane-anchored	glycoproteins	that	mediate	entry	of	the	virus	into	t...
cd15467	PSSM-ID:	271231	MV-h:	Measles	virus	hemagglutinin	The	hemagglutinin	(H)	of	measles	virus	plays	several	roles	during	viral	infection;	it	participates	i...
cd15468	PSSM-ID:	271232	HeV-G:	Glycoprotein	G,	or	hemagglutinin-neuraminidase	of	Hendravirus	and	Nipah	virus	The	glycoprotein	(G)	of	Nendravirus	and	Nipah	virus	has	a	variety	of	functions	during	viral	infecti...
cd15469	PSSM-ID:	271233	HN:	Hemagglutinin-neuraminidase	(HN)	of	parainfluenza	virus	5	Newcastle	disease	virus,	and	related	paramyxoviridiae	The	hemagglutinin-neuraminidase	(HN)	found	in	this	family	of	viruses	has	a	variety	of	functions	duri...
cd15483	PSSM-ID:	271235	Influenza_NA:	Sialidase	or	neuraminidase	(EC	3.2.1.18)	of	Influenza	viruses	A	and	B	Sialidases	or	neuraminidases	function	to	bind	and	hydrolyze	terminal	sialic	acid	residues	from	vario...
cd15839	PSSM-ID:	276935	TNFRSF_viral:	Tumor	necrosis	factor	receptor	superfamily	members,	virus-encoded	This	family	contains	viral	TNFR	homologs	that	include	vaccinia	virus	(VACV)	cytokine	response	modifi...
pfam00064	PSSM-ID:	278493	Neur:	Neuraminidase	Neuraminidases	cleave	sialic	acid	residues	from	glycoproteins.	Belong	to	the	sialidase	family	-	but	...
pfam00073	PSSM-ID:	278501	Rhv:	picornavirus	capsid	protein	CAUTION:	This	alignment	is	very	weak.	It	can	not	be	generated	by	clustalw.	If	a	representative	set	i...
pfam00242	PSSM-ID:	278663	DNA_pol_viral_N:	DNA	polymerase	(viral)	N-terminal	domain
pfam00286	PSSM-ID:	278703	Flexi_CP:	Viral	coat	protein	Family	includes	coat	proteins	from	Potexviruses	and	carlaviruses.
pfam00336	PSSM-ID:	278751	DNA_pol_viral_C:	DNA	polymerase	(viral)	C-terminal	domain
pfam00423	PSSM-ID:	278832	HN:	Haemagglutinin-neuraminidase
pfam00424	PSSM-ID:	278833	REV:	REV	protein	(anti-repression	trans-activator	protein)
pfam00426	PSSM-ID:	306847	VP4_haemagglut:	Outer	Capsid	protein	VP4	(Hemagglutinin)
pfam00429	PSSM-ID:	306850	TLV_coat:	ENV	polyprotein	(coat	polyprotein)
pfam00434	PSSM-ID:	278842	VP7:	Glycoprotein	VP7
pfam00469	PSSM-ID:	306876	F-protein:	Negative	factor,	(F-Protein)	or	Nef	Nef	protein	accelerates	virulent	progression	of	AIDS	by	its	interaction	with	cellular	proteins	invol...
pfam00500	PSSM-ID:	278901	Late_protein_L1:	L1	(late)	protein
pfam00506	PSSM-ID:	278907	Flu_NP:	Influenza	virus	nucleoprotein
pfam00508	PSSM-ID:	278909	PPV_E2_N:	E2	(early)	protein,	N	terminal
pfam00509	PSSM-ID:	278910	Hemagglutinin:	Haemagglutinin	Haemagglutinin	from	influenza	virus	causes	membrane	fusion	of	the	viral	membrane	with	the	host	membr...
pfam00511	PSSM-ID:	278912	PPV_E2_C:	E2	(early)	protein,	C	terminal
pfam00513	PSSM-ID:	278914	Late_protein_L2:	Late	Protein	L2
pfam00516	PSSM-ID:	278917	GP120:	Envelope	glycoprotein	GP120	The	entry	of	HIV	requires	interaction	of	viral	GP120	with	CD4	and	a	chemokine	receptor	on	the	cell	s...
pfam00517	PSSM-ID:	306906	GP41:	Retroviral	envelope	protein	This	family	includes	envelope	protein	from	a	variety	of	retroviruses.	It	includes	the	GP41	subunit	o...
pfam00518	PSSM-ID:	306907	E6:	Early	Protein	(E6)
pfam00519	PSSM-ID:	278920	PPV_E1_C:	Papillomavirus	helicase	This	protein	is	a	DNA	helicase	that	is	required	for	initiation	of	viral	DNA	replication.	This	protei...
pfam00522	PSSM-ID:	278923	VPR:	VPR/VPX	protein
pfam00523	PSSM-ID:	306910	Fusion_gly:	Fusion	glycoprotein	F0
pfam00524	PSSM-ID:	278925	PPV_E1_N:	E1	Protein,	N	terminal	domain
pfam00527	PSSM-ID:	278928	E7:	E7	protein,	Early	protein
pfam00539	PSSM-ID:	306921	Tat:	Transactivating	regulatory	protein	(Tat)	The	retroviral	Tat	protein	binds	to	the	Tar	RNA.	This	activates	transcriptional	initiation	and	elong...
pfam00540	PSSM-ID:	249943	Gag_p17:	gag	gene	protein	p17	(matrix	protein)	The	matrix	protein	forms	an	icosahedral	shell	associated	with	the	inner	membrane	of	the	mature	immun...
pfam00541	PSSM-ID:	306922	Adeno_knob:	Adenoviral	fibre	protein	(knob	domain)	Specific	attachment	of	adenovirus	is	achieved	through	interactions	between	host-cell	receptors	and	t...
pfam00548	PSSM-ID:	278947	Peptidase_C3:	3C	cysteine	protease	(picornain	3C)	Picornaviral	proteins	are	expressed	as	a	single	polyprotein	which	is	cleaved	by	the	viral	3C	cystein...
pfam00558	PSSM-ID:	109608	Vpu:	Vpu	protein	The	Vpu	protein	contains	an	N-terminal	transmembrane	spanning	region	and	a	C-terminal	cytoplasmic	re...
pfam00559	PSSM-ID:	278957	Vif:	Retroviral	Vif	(Viral	infectivity)	protein	Human	immunodeficiency	virus	type	1	(HIV-1)	Vif	is	required	for	productive	infection	of	T	lymphocyte...
pfam00598	PSSM-ID:	278993	Flu_M1:	Influenza	Matrix	protein	(M1)	This	protein	forms	a	continuous	shell	on	the	inner	side	of	the	lipid	bilayer,	but	its	function	is	un...
pfam00599	PSSM-ID:	278994	Flu_M2:	Influenza	Matrix	protein	(M2)	This	protein	spans	the	viral	membrane	with	an	extracellular	amino-terminus	external	and	a	cytoplasmi...
pfam00600	PSSM-ID:	278995	Flu_NS1:	Influenza	non-structural	protein	(NS1)	NS1	is	a	homodimeric	RNA-binding	protein	that	is	required	for	viral	replication.	NS1	binds	polyA	tai...
pfam00601	PSSM-ID:	278996	Flu_NS2:	Influenza	non-structural	protein	(NS2)	NS2	may	play	a	role	in	promoting	normal	replication	of	the	genomic	RNAs	by	preventing	the	replicatio...
pfam00602	PSSM-ID:	278997	Flu_PB1:	Influenza	RNA-dependent	RNA	polymerase	subunit	PB1	Two	GTP	binding	sites	exist	in	this	protein.
pfam00603	PSSM-ID:	278998	Flu_PA:	Influenza	RNA-dependent	RNA	polymerase	subunit	PA
pfam00604	PSSM-ID:	278999	Flu_PB2:	Influenza	RNA-dependent	RNA	polymerase	subunit	PB2	PB2	can	bind	5'	end	cap	structure	of	RNA.
pfam00606	PSSM-ID:	279001	Glycoprotein_B:	Herpesvirus	Glycoprotein	B	This	family	of	proteins	contains	a	transmembrane	region.
pfam00608	PSSM-ID:	306963	Adeno_shaft:	Adenoviral	fibre	protein	(repeat/shaft	region)	There	is	no	separation	between	signal	and	noise.	Specific	attachment	of	adenovirus	is	achieved	throu...
pfam00661	PSSM-ID:	279054	Matrix:	Viral	matrix	protein	Found	in	Morbillivirus	and	paramyxovirus,	pneumovirus.
pfam00680	PSSM-ID:	279070	RdRP_1:	RNA	dependent	RNA	polymerase
pfam00693	PSSM-ID:	279083	Herpes_TK:	Thymidine	kinase	from	herpesvirus
pfam00695	PSSM-ID:	279085	vMSA:	Major	surface	antigen	from	hepadnavirus
pfam00716	PSSM-ID:	279105	Peptidase_S21:	Assemblin	(Peptidase	family	S21)
pfam00721	PSSM-ID:	307047	TMV_coat:	Virus	coat	protein	(TMV	like)	This	family	contains	coat	proteins	from	tobamoviruses,	hordeiviruses,	Tobraviruses,	Furoviruses	and	...
pfam00729	PSSM-ID:	279118	Viral_coat:	Viral	coat	protein	(S	domain)
pfam00738	PSSM-ID:	307060	Polyhedrin:	Polyhedrin	These	proteins	are	found	in	occlusion	bodies	in	various	viruses.	The	polyhedrin	protein	protects	the...
pfam00739	PSSM-ID:	109783	X:	Trans-activation	protein	X	This	protein	is	found	in	hepadnaviruses	where	it	is	indispensable	for	replication.
pfam00740	PSSM-ID:	279128	Parvo_coat:	Parvovirus	coat	protein	VP2	This	protein,	together	with	VP1	forms	a	capsomer.	Both	of	these	proteins	are	formed	from	the	same	tr...
pfam00747	PSSM-ID:	279133	Viral_DNA_bp:	ssDNA	binding	protein	This	protein	is	found	in	herpesviruses	and	is	needed	for	replication.
pfam00760	PSSM-ID:	279145	Cucumo_coat:	Cucumovirus	coat	protein
pfam00761	PSSM-ID:	250114	Polyoma_coat2:	Polyomavirus	coat	protein
pfam00767	PSSM-ID:	279151	Poty_coat:	Potyvirus	coat	protein
pfam00770	PSSM-ID:	279154	Peptidase_C5:	Adenovirus	endoprotease	This	family	of	adenovirus	thiol	endoproteases	specifically	cleave	Gly-Ala	peptides	in	viral	precurso...
pfam00798	PSSM-ID:	279177	Arena_glycoprot:	Arenavirus	glycoprotein
pfam00802	PSSM-ID:	144411	Glycoprotein_G:	Pneumovirus	attachment	glycoprotein	G	This	family	includes	attachment	proteins	from	respiratory	synctial	virus.	Glycoprotein	G	has	not	bee...
pfam00803	PSSM-ID:	279181	3A:	3A/RNA2	movement	protein	family	This	family	includes	movement	proteins	from	various	viruses.	The	3A	protein	is	found	in	bromoviruses...
pfam00843	PSSM-ID:	279216	Arena_nucleocap:	Arenavirus	nucleocapsid	protein
pfam00844	PSSM-ID:	307130	Gemini_coat:	Geminivirus	coat	protein/nuclear	export	factor	BR1	family	It	has	been	shown	that	the	104	N-terminal	amino	acids	of	the	maize	streak	virus	coat	protein	bind	DN...
pfam00845	PSSM-ID:	307131	Gemini_BL1:	Geminivirus	BL1	movement	protein	Geminiviruses	encode	two	movement	proteins	that	are	essential	for	systemic	infection	of	their	host	b...
pfam00846	PSSM-ID:	279218	Hanta_nucleocap:	Hantavirus	nucleocapsid	protein
pfam00851	PSSM-ID:	279223	Peptidase_C6:	Helper	component	proteinase	This	protein	is	found	in	genome	polyproteins	of	potyviruses.
pfam00863	PSSM-ID:	279235	Peptidase_C4:	Peptidase	family	C4	This	peptidase	is	present	in	the	nuclear	inclusion	protein	of	potyviruses.
pfam00869	PSSM-ID:	279241	Flavi_glycoprot:	Flavivirus	glycoprotein,	central	and	dimerisation	domains
pfam00894	PSSM-ID:	279266	Luteo_coat:	Luteovirus	coat	protein
pfam00897	PSSM-ID:	279268	Orbi_VP7:	Orbivirus	inner	capsid	protein	VP7	In	BTV,	260	trimers	of	VP7	are	found	in	the	core.	The	major	proteins	of	the	core	are	VP7	and	VP3.	VP...
pfam00898	PSSM-ID:	307171	Orbi_VP2:	Orbivirus	outer	capsid	protein	VP2	VP2	acts	as	an	anchor	for	VP1	and	VP3.	VP2	contains	a	non-specific	DNA	and	RNA	binding	domain	in	the...
pfam00901	PSSM-ID:	279272	Orbi_VP5:	Orbivirus	outer	capsid	protein	VP5	cryoelectron	microscopy	indicates	that	VP5	is	a	trimer	implying	that	there	are	360	copies	of	VP5	per...
pfam00906	PSSM-ID:	279277	Hepatitis_core:	Hepatitis	core	antigen	The	core	antigen	of	hepatitis	viruses	possesses	a	carboxyl	terminus	rich	in	arginine.	On	this	basis	...
pfam00915	PSSM-ID:	307182	Calici_coat:	Calicivirus	coat	protein
pfam00922	PSSM-ID:	279290	Phosphoprotein:	Vesiculovirus	phosphoprotein
pfam00937	PSSM-ID:	279305	Corona_nucleoca:	Coronavirus	nucleocapsid	protein
pfam00943	PSSM-ID:	279311	Alpha_E2_glycop:	Alphavirus	E2	glycoprotein	E2	forms	a	heterodimer	with	E1.	The	virus	spikes	are	made	up	of	80	trimers	of	these	heterodimers	(si...
pfam00944	PSSM-ID:	279312	Peptidase_S3:	Alphavirus	core	protein	Also	known	as	coat	protein	C	and	capsid	protein	C.	This	makes	the	literature	very	confusing.	Alphavi...
pfam00945	PSSM-ID:	279313	Rhabdo_ncap:	Rhabdovirus	nucleocapsid	protein	The	Nucleocapsid	(N)	Protein	is	said	to	have	a	"tight"	structure.	The	carboxyl	end	of	the	N-terminal...
pfam00946	PSSM-ID:	307203	Mononeg_RNA_pol:	Mononegavirales	RNA	dependent	RNA	polymerase	Members	of	the	Mononegavirales	including	the	Paramyxoviridae,	like	other	non-segmented	negative	stra...
pfam00947	PSSM-ID:	279315	Pico_P2A:	Picornavirus	core	protein	2A	This	protein	is	a	protease,	involved	in	cleavage	of	the	polyprotein.
pfam00948	PSSM-ID:	279316	Flavi_NS1:	Flavivirus	non-structural	Protein	NS1	The	NS1	protein	is	well	conserved	amongst	the	flaviviruses.	It	contains	12	cysteines,	and	undergoes	...
pfam00951	PSSM-ID:	109986	Arteri_Gl:	Arterivirus	GL	envelope	glycoprotein	Arteriviruses	encode	4	envelope	proteins,	Gl,	Gs,	M	and	N.	Gl	envelope	protein,	is	encoded	in	ORF5,	...
pfam00952	PSSM-ID:	279319	Bunya_nucleocap:	Bunyavirus	nucleocapsid	(N)	protein	The	bunyaviruses	are	enveloped	viruses	with	a	genome	consisting	of	3	ssRNA	segments	(called	L,	M	and...
pfam00971	PSSM-ID:	250265	EIAV_GP90:	EIAV	coat	protein,	gp90	Equine	infectious	anaemia	(EIAV).	EIAV	belongs	to	the	family	Retroviridae.	EIAV	gp90	is	hypervariabl...
pfam00972	PSSM-ID:	279336	Flavi_NS5:	Flavivirus	RNA-directed	RNA	polymerase	Flaviviruses	produce	a	polyprotein	from	the	ssRNA	genome.	This	protein	is	also	known	as	NS5.	This	RN...
pfam00973	PSSM-ID:	307220	Paramyxo_ncap:	Paramyxovirus	nucleocapsid	protein	The	nucleocapsid	protein	is	referred	to	as	NP.	NP	is	is	the	major	structural	component	of	the	nucleo...
pfam00974	PSSM-ID:	279337	Rhabdo_glycop:	Rhabdovirus	spike	glycoprotein	Frequently	abbreviated	to	G	protein.	The	glycoprotein	spike	is	made	up	of	a	trimer	of	G	proteins.	Ch...
pfam00978	PSSM-ID:	250270	RdRP_2:	RNA	dependent	RNA	polymerase	This	family	may	represent	an	RNA	dependent	RNA	polymerase.	The	family	also	contains	the	following	pr...
pfam00979	PSSM-ID:	144537	Reovirus_cap:	Reovirus	outer	capsid	protein,	Sigma	3	Sigma	3	is	the	major	outer	capsid	protein	of	reovirus.	Sigma	3	is	encoded	by	genome	segment	4.	Sigma...
pfam00980	PSSM-ID:	279341	Rota_Capsid_VP6:	Rotavirus	major	capsid	protein	VP6	Rotaviruses	consist	of	three	concentric	protein	shells.	The	intermediate	(middle)	protein	layer	cons...
pfam00981	PSSM-ID:	144538	Rota_NS53:	Rotavirus	RNA-binding	Protein	53	(NS53)	This	protein	is	also	known	as	NSP1.	NS53	is	encoded	by	gene	5.	It	is	made	in	low	levels	in	the	infec...
pfam00983	PSSM-ID:	279343	Tymo_coat:	Tymovirus	coat	protein
pfam00998	PSSM-ID:	307234	RdRP_3:	Viral	RNA	dependent	RNA	polymerase	This	family	includes	viral	RNA	dependent	RNA	polymerase	enzymes	from	hepatitis	C	virus	and	various	p...
pfam01001	PSSM-ID:	110032	HCV_NS4b:	Hepatitis	C	virus	non-structural	protein	NS4b	No	precise	function	has	been	assigned	to	NS4b.	However,	it	is	known	that	NS4b	interacts	with	NS4a	an...
pfam01002	PSSM-ID:	279357	Flavi_NS2B:	Flavivirus	non-structural	protein	NS2B	Flaviviruses	encode	a	single	polyprotein.	This	is	cleaved	into	three	structural	and	seven	non-struct...
pfam01003	PSSM-ID:	307236	Flavi_capsid:	Flavivirus	capsid	protein	C	Flaviviruses	are	small	enveloped	viruses	with	virions	comprised	of	3	proteins	called	C,	M	and	E.	Mul...
pfam01004	PSSM-ID:	307237	Flavi_M:	Flavivirus	envelope	glycoprotein	M	Flaviviruses	are	small	enveloped	viruses	with	virions	comprised	of	3	proteins	called	C,	M	and	E.	The...
pfam01005	PSSM-ID:	279359	Flavi_NS2A:	Flavivirus	non-structural	protein	NS2A	NS2A	is	a	hydrophobic	protein	about	25	kDa	is	size.	NS2A	is	cleaved	from	NS1	by	a	membrane	bound	hos...
pfam01006	PSSM-ID:	307238	HCV_NS4a:	Hepatitis	C	virus	non-structural	protein	NS4a	NS4a	forms	an	integral	part	of	the	NS3	serine	protease,	as	it	is	required	in	a	number	of	cases	as	a	...
pfam01054	PSSM-ID:	279403	MMTV_SAg:	Mouse	mammary	tumor	virus	superantigen	The	mouse	mammary	tumor	virus	(MMTV)	is	a	milk-transmitted	type	B	retrovirus.	The	superantigen	(SAg)...
pfam01057	PSSM-ID:	307276	Parvo_NS1:	Parvovirus	non-structural	protein	NS1	This	family	also	contains	the	NS2	protein.	Parvoviruses	encode	two	non-structural	proteins,	NS1	and	...
pfam01065	PSSM-ID:	307283	Adeno_hexon:	Hexon,	adenovirus	major	coat	protein,	N-terminal	domain	Hexon	is	the	major	coat	protein	from	adenovirus	type	2.	Hexon	forms	a	homo-trimer.	The	240	copies	of...
pfam01104	PSSM-ID:	279449	Bunya_NS-S:	Bunyavirus	non-structural	protein	NS-s	The	NS-s	protein	is	encoded	by	the	S	RNA.	This	segment	also	encodes	for	the	N	protein.	These	two	pro...
pfam01107	PSSM-ID:	279452	MP:	Viral	movement	protein	(MP)	This	family	includes	a	variety	of	movement	proteins	(MP)s.	The	MP	is	necessary	for	the	initial	cell-...
pfam01141	PSSM-ID:	279483	Gag_p12:	Gag	polyprotein,	inner	coat	protein	p12	The	retroviral	p12	is	a	virion	structural	protein.	p12	is	proline	rich.	The	function	carried	out	by	...
pfam01307	PSSM-ID:	279627	Plant_vir_prot:	Plant	viral	movement	protein	This	family	includes	several	known	plant	viral	movement	proteins	from	a	number	of	different	ssRNA	pl...
pfam01309	PSSM-ID:	279629	EAV_GS:	Equine	arteritis	virus	small	envelope	glycoprotein	Equine	arteritis	virus	small	envelope	glycoprotein	(Gs)	is	a	class	I	transmembrane	protein	which	ado...
pfam01310	PSSM-ID:	279630	Adeno_PVIII:	Adenovirus	hexon	associated	protein,	protein	VIII	See	pfam01065.	This	family	represents	Hexon.
pfam01318	PSSM-ID:	279637	Bromo_coat:	Bromovirus	coat	protein
pfam01349	PSSM-ID:	279665	Flavi_NS4B:	Flavivirus	non-structural	protein	NS4B	Flaviviruses	encode	a	single	polyprotein.	This	is	cleaved	into	three	structural	and	seven	non-struct...
pfam01350	PSSM-ID:	279666	Flavi_NS4A:	Flavivirus	non-structural	protein	NS4A	Flaviviruses	encode	a	single	polyprotein.	This	is	cleaved	into	three	structural	and	seven	non-struct...
pfam01358	PSSM-ID:	279672	PARP_regulatory:	Poly	A	polymerase	regulatory	subunit
pfam01366	PSSM-ID:	279677	PRTP:	Herpesvirus	processing	and	transport	protein	The	members	of	this	family	are	associate	with	capsid	intermediates	during	packaging	of	the	virus.
pfam01407	PSSM-ID:	279715	Gemini_AL3:	Geminivirus	AL3	protein	Geminiviruses	are	small,	ssDNA-containing	plant	viruses.	Geminiviruses	contain	three	ORFs	(designate...
pfam01440	PSSM-ID:	279747	Gemini_AL2:	Geminivirus	AL2	protein	Geminiviruses	are	small,	ssDNA-containing	plant	viruses.	Geminiviruses	contain	three	ORFs	(designate...
pfam01443	PSSM-ID:	307550	Viral_helicase1:	Viral	(Superfamily	1)	RNA	helicase	Helicase	activity	for	this	family	has	been	demonstrated	and	NTPase	activity.	This	helicase	has	multi...
pfam01445	PSSM-ID:	279751	SH:	Viral	small	hydrophobic	protein	The	SH	(small	hydrophobic)	protein	is	a	membrane	protein	of	uncertain	function.
pfam01452	PSSM-ID:	279757	Rota_NSP4:	Rotavirus	non	structural	protein	This	protein	has	been	called	NSP4,	NSP5,	NS28,	and	NCVP5.	The	final	steps	in	the	assembly	of	rotavir...
pfam01481	PSSM-ID:	307571	Arteri_nucleo:	Arterivirus	nucleocapsid	protein
pfam01492	PSSM-ID:	279790	Gemini_C4:	Geminivirus	C4	protein	This	family	consists	of	the	N	terminal	region	of	geminivirus	C4	or	AC4	proteins.	In	Tomato	yellow	le...
pfam01499	PSSM-ID:	279796	Herpes_UL25:	Herpesvirus	UL25	family	The	herpesvirus	UL25	gene	product	is	a	virion	component	involved	in	virus	penetration	and	capsid	ass...
pfam01506	PSSM-ID:	307588	HCV_NS5a:	Hepatitis	C	virus	non-structural	5a	protein	membrane	anchor	The	molecular	function	of	the	non-structural	5a	protein	is	uncertain.	The	NS5a	protein	is	phosphoryl...
pfam01516	PSSM-ID:	279812	Orbi_VP6:	Orbivirus	helicase	VP6	The	VP6	protein	a	minor	protein	in	the	core	of	the	virion	is	probably	the	viral	helicase.
pfam01517	PSSM-ID:	279813	HDV_ag:	Hepatitis	delta	virus	delta	antigen	The	hepatitis	delta	virus	(HDV)	encodes	a	single	protein,	the	hepatitis	delta	antigen	(HDAg).	The	ce...
pfam01518	PSSM-ID:	250679	PolyG_pol:	Sigma	NS	protein	This	viral	protein	has	a	poly(C)-dependent	poly(G)	polymerase	activity.
pfam01524	PSSM-ID:	279819	Gemini_V2:	Geminivirus	V2	protein	Disruption	of	the	V2	gene	in	Tomato	yellow	leaf	curl	virus	(TYLCV)	stopped	its	ability	to	systemical...
pfam01525	PSSM-ID:	144935	Rota_NS26:	Rotavirus	NS26	Gene	11	product	is	a	non-structural	phosphoprotein	designated	as	NS26.
pfam01528	PSSM-ID:	279822	Herpes_glycop:	Herpesvirus	glycoprotein	M	The	herpesvirus	glycoprotein	M	(gM)	is	an	integral	membrane	protein	predicted	to	contain	8	transmemb...
pfam01533	PSSM-ID:	279826	Tospo_nucleocap:	Tospovirus	nucleocapsid	protein	The	tospovirus	genome	consists	of	three	linear	ssRNA	segments,	denoted	L,	M	and	S	complexed	with	the...
pfam01537	PSSM-ID:	307606	Herpes_glycop_D:	Herpesvirus	glycoprotein	D/GG/GX	domain	This	domain	is	found	in	several	Herpes	viruses	glycoproteins.	This	is	a	family	includes	glycoprotein...
pfam01538	PSSM-ID:	201846	HCV_NS2:	Hepatitis	C	virus	non-structural	protein	NS2	The	viral	genome	is	translated	into	a	single	polyprotein	of	about	3000	amino	acids.	Generation	of	th...
pfam01539	PSSM-ID:	110536	HCV_env:	Hepatitis	C	virus	envelope	glycoprotein	E1
pfam01542	PSSM-ID:	279832	HCV_core:	Hepatitis	C	virus	core	protein	The	viral	core	protein	forms	the	internal	viral	coat	that	encapsidates	the	genomic	RNA	and	is	envelo...
pfam01543	PSSM-ID:	144947	HCV_capsid:	Hepatitis	C	virus	capsid	protein
pfam01552	PSSM-ID:	279840	Pico_P2B:	Picornavirus	2B	protein	Poliovirus	infection	leads	to	drastic	alterations	in	membrane	permeability	late	during	infection.	Pr...
pfam01560	PSSM-ID:	110557	HCV_NS1:	Hepatitis	C	virus	non-structural	protein	E2/NS1	The	hypervariable	region	of	the	E2/NS1	region	of	hepatitis	C	virus	varies	greatly	between	viral	isol...
pfam01561	PSSM-ID:	307617	Hanta_G2:	Hantavirus	glycoprotein	G2	The	medium	(M)	genome	segment	of	hantaviruses	(family	Bunyaviridae)	encodes	the	two	virion	glycoprot...
pfam01563	PSSM-ID:	307619	Alpha_E3_glycop:	Alphavirus	E3	glycoprotein	This	protein	is	found	in	some	alphaviruses	as	a	virion	associated	spike	protein.
pfam01567	PSSM-ID:	279853	Hanta_G1:	Hantavirus	glycoprotein	G1	The	medium	(M)	genome	segment	of	hantaviruses	(family	Bunyaviridae)	encodes	the	two	virion	glycoprot...
pfam01570	PSSM-ID:	307624	Flavi_propep:	Flavivirus	polyprotein	propeptide	The	flaviviruses	are	small	enveloped	animal	viruses	containing	a	single	positive	strand	genomic	RNA....
pfam01573	PSSM-ID:	279858	Bromo_MP:	Bromovirus	movement	protein
pfam01577	PSSM-ID:	250716	Peptidase_S30:	Potyvirus	P1	protease	The	potyviridae	family	positive	stand	RNA	viruses	with	genome	encoding	a	polyprotein.	members	includ...
pfam01589	PSSM-ID:	279870	Alpha_E1_glycop:	Alphavirus	E1	glycoprotein	E1	forms	a	heterodimer	with	E2	pfam00943.	The	virus	spikes	are	made	up	of	80	trimers	of	these	hetero...
pfam01600	PSSM-ID:	279880	Corona_S1:	Coronavirus	S1	glycoprotein	The	coronavirus	spike	glycoprotein	forms	the	characteristic	'corona'	after	which	the	group	is	named....
pfam01601	PSSM-ID:	279881	Corona_S2:	Coronavirus	S2	glycoprotein	The	coronavirus	spike	glycoprotein	forms	the	characteristic	'corona'	after	which	the	group	is	named....
pfam01606	PSSM-ID:	250739	Arteri_env:	Arterivirus	envelope	protein	This	family	consists	of	viral	envelope	proteins	from	the	arterivirus	genus;	this	includes	porcine	re...
pfam01611	PSSM-ID:	279888	Filo_glycop:	Filovirus	glycoprotein	This	family	includes	an	extracellular	region	from	the	envelope	glycoprotein	of	Ebola	and	Marburg	vir...
pfam01616	PSSM-ID:	279892	Orbi_NS3:	Orbivirus	NS3	The	function	of	this	Orbivirus	non	structural	protein	is	uncertain.	However	it	may	play	a	role	on	re...
pfam01621	PSSM-ID:	279897	Fusion_gly_K:	Cell	fusion	glycoprotein	K	This	protein	is	probably	an	integral	membrane	bound	glycoprotein	that	is	involved	in	viral	fusion	wi...
pfam01623	PSSM-ID:	250753	Carla_C4:	Carlavirus	putative	nucleic	acid	binding	protein	This	family	of	carlavirus	nucleic	acid	binding	proteins	includes	a	motif	for	a	potential	C-4	type	zi...
pfam01635	PSSM-ID:	279907	Corona_M:	Coronavirus	M	matrix/glycoprotein	This	family	consists	of	various	coronavirus	matrix	proteins	which	are	transmembrane	glycoproteins.	T...
pfam01639	PSSM-ID:	279910	v110:	Viral	family	110	This	family	of	viral	proteins	is	known	as	the	110	family.	The	function	of	members	of	this	family	is	...
pfam01646	PSSM-ID:	307668	Herpes_UL24:	Herpes	virus	proteins	UL24	and	UL76	This	family	consists	of	various	herpes	virus	proteins;	the	gene	20	product,	U49	protein,	UL24	and	UL...
pfam01659	PSSM-ID:	279928	Luteo_Vpg:	Luteovirus	putative	VPg	genome	linked	protein	This	family	consists	of	several	putative	genome	linked	proteins.	The	genomic	RNA	of	luteoviruses	are...
pfam01660	PSSM-ID:	307679	Vmethyltransf:	Viral	methyltransferase	This	RNA	methyltransferase	domain	is	found	in	a	wide	range	of	ssRNA	viruses,	including	Hordei-,	Tobr...
pfam01664	PSSM-ID:	307682	Reo_sigma1:	Reovirus	viral	attachment	protein	sigma	1	This	family	consists	of	the	reovirus	sigma	1	hemagglutinin,	cell	attachment	protein.	This	glycoprote...
pfam01665	PSSM-ID:	279933	Rota_NSP3:	Rotavirus	non-structural	protein	NSP3	This	family	consist	of	rotaviral	non-structural	RNA	binding	protein	34	(NS34	or	NSP3).	The	NSP3	prot...
pfam01671	PSSM-ID:	279939	ASFV_360:	African	swine	fever	virus	multigene	family	360	protein	The	multigene	family	360	protein	are	found	within	the	African	swine	fever	virus	(ASF)	genome	which	c...
pfam01673	PSSM-ID:	279941	Herpes_env:	Herpesvirus	putative	major	envelope	glycoprotein	This	family	consists	of	probable	major	envelope	glycoproteins	from	members	of	the	herpesviridae	incl...
pfam01677	PSSM-ID:	279943	Herpes_UL7:	Herpesvirus	UL7	like	This	family	consists	of	various	functionally	undefined	proteins	from	the	herpesviridae	and	UL7	from	...
pfam01686	PSSM-ID:	279951	Adeno_Penton_B:	Adenovirus	penton	base	protein	This	family	consists	of	various	adenovirus	penton	base	proteins,	from	both	the	Mastadenoviradae	havi...
pfam01688	PSSM-ID:	279953	Herpes_gI:	Alphaherpesvirus	glycoprotein	I	This	family	consists	of	glycoprotein	I	form	various	members	of	the	alphaherpesvirinae	these	include	...
pfam01690	PSSM-ID:	279954	PLRV_ORF5:	Potato	leaf	roll	virus	readthrough	protein	This	family	consists	mainly	of	the	potato	leaf	roll	virus	readthrough	protein.	This	is	generated	via...
pfam01691	PSSM-ID:	279955	Adeno_E1B_19K:	Adenovirus	E1B	19K	protein	/	small	t-antigen	This	family	consists	of	adenovirus	E1B	19K	protein	or	small	t-antigen.	The	E1B	19K	protein	inhibits	...
pfam01692	PSSM-ID:	279956	Paramyxo_C:	Paramyxovirus	non-structural	protein	C	This	family	consist	of	the	C	proteins	(C',	C,	Y1,	Y2)	found	in	Paramyxovirinae;	human	parainfluenza,...
pfam01696	PSSM-ID:	307700	Adeno_E1B_55K:	Adenovirus	EB1	55K	protein	/	large	t-antigen	This	family	consists	of	adenovirus	E1B	55K	protein	or	large	t-antigen.	E1B	55K	binds	p53	the	tumor	s...
pfam01700	PSSM-ID:	279964	Orbi_VP3:	Orbivirus	VP3	(T2)	protein	The	orbivirus	VP3	protein	is	part	of	the	virus	core	and	makes	a	'subcore'	shell	made	up	of	120	copie...
pfam01707	PSSM-ID:	279970	Peptidase_C9:	Peptidase	family	C9
pfam01708	PSSM-ID:	307709	Gemini_mov:	Geminivirus	putative	movement	protein	This	family	consists	of	putative	movement	proteins	from	Maize	streak	and	wheat	dwarf	virus.
pfam01718	PSSM-ID:	279979	Orbi_NS1:	Orbivirus	non-structural	protein	NS1,	or	hydrophobic	tubular	protein	This	family	consists	of	orbivirus	non-structural	protein	NS1,	or	hydrophobic	tubular	protein.	NS1	ha...
pfam01763	PSSM-ID:	280017	Herpes_UL6:	Herpesvirus	UL6	like	This	family	consists	of	various	proteins	from	the	herpesviridae	that	are	similar	to	herpes	simplex	v...
pfam01766	PSSM-ID:	280020	Birna_VP2:	Birnavirus	VP2	protein	VP2	is	the	major	structural	protein	of	birnaviruses.	The	large	RNA	segment	of	birnaviruses	codes	for...
pfam01767	PSSM-ID:	280021	Birna_VP3:	Birnavirus	VP3	protein	VP3	is	a	minor	structural	component	of	the	virus.	The	large	RNA	segment	of	birnaviruses	codes	for	a	...
pfam01768	PSSM-ID:	280022	Birna_VP4:	Birnavirus	VP4	protein	VP4	is	a	viral	protease.	The	large	RNA	segment	of	birnaviruses	codes	for	a	polyprotein	(N-VP2-VP4-VP...
pfam01771	PSSM-ID:	280025	Herpes_alk_exo:	Herpesvirus	alkaline	exonuclease	This	family	includes	various	alkaline	exonucleases	from	members	of	the	herpesviridae.	Alkaline	exonu...
pfam01785	PSSM-ID:	250863	Closter_coat:	Closterovirus	coat	protein	This	family	consist	of	coat	proteins	from	closteroviruses	a	member	of	the	closteroviridae.	The	viral...
pfam01787	PSSM-ID:	307758	Ilar_coat:	Ilarvirus	coat	protein	This	family	consists	of	various	coat	proteins	from	the	ilarviruses	part	of	the	Bromoviridae,	members...
pfam01801	PSSM-ID:	280049	Cytomega_gL:	Cytomegalovirus	glycoprotein	L	Glycoprotein	L	from	cytomegalovirus	serves	a	chaperone	for	the	correct	folding	and	surface	expressio...
pfam01802	PSSM-ID:	280050	Herpes_V23:	Herpesvirus	VP23	like	capsid	protein	This	family	consist	of	various	capsid	proteins	from	members	of	the	herpesviridae.	The	capsid	protein...
pfam01806	PSSM-ID:	280054	Paramyxo_P:	Paramyxovirinae	P	phosphoprotein	C-terminal	region	The	subfamily	Paramyxovirinae	of	the	family	Paramyxoviridae	now	contains	as	main	genera	the	Rubulavi...
pfam01818	PSSM-ID:	280064	Translat_reg:	Bacteriophage	translational	regulator	The	translational	regulator	protein	regA	is	encoded	by	the	T4	bacteriophage	and	binds	to	a	region	of...
pfam01819	PSSM-ID:	280065	Levi_coat:	Levivirus	coat	protein	The	Levivirus	coat	protein	forms	the	bacteriophage	coat	that	encapsidates	the	viral	RNA.	180	copies	...
pfam01829	PSSM-ID:	307786	Peptidase_A6:	Peptidase	A6	family
pfam01830	PSSM-ID:	280076	Peptidase_C7:	Peptidase	C7	family
pfam01831	PSSM-ID:	280077	Peptidase_C16:	Peptidase	C16	family
pfam02053	PSSM-ID:	251060	Gene66:	Gene	66	(IR5)	protein
pfam02097	PSSM-ID:	280298	Filo_VP35:	Filoviridae	VP35
pfam02122	PSSM-ID:	111059	Peptidase_S39:	Peptidase	S39	This	family	contains	polyprotein	processing	endopeptidases	from	RNA	viruses.
pfam02123	PSSM-ID:	280316	RdRP_4:	Viral	RNA-directed	RNA-polymerase	This	family	includes	RNA-dependent	RNA	polymerase	proteins	(RdRPs)	from	Luteovirus,	Totivirus	and	Ro...
pfam02124	PSSM-ID:	280317	Marek_A:	Marek's	disease	glycoprotein	A
pfam02160	PSSM-ID:	280345	Peptidase_A3:	Cauliflower	mosaic	virus	peptidase	(A3)
pfam02217	PSSM-ID:	280395	T_Ag_DNA_bind:	Origin	of	replication	binding	protein	This	domain	of	large	T	antigen	binds	to	the	SV40	origin	of	DNA	replication.
pfam02226	PSSM-ID:	308053	Pico_P1A:	Picornavirus	coat	protein	(VP4)	VP1,	VP2,	VP3	and	VP4	for	the	basic	unit	that	forms	the	icosahedral	coat	of	picornaviruses.	Five	sym...
pfam02228	PSSM-ID:	280404	Gag_p19:	Major	core	protein	p19	p19	is	a	component	of	the	inner	protein	layer	of	the	viral	nucleocapsid.
pfam02232	PSSM-ID:	280407	Alpha_TIF:	Alpha	trans-inducing	protein	(Alpha-TIF)	Alpha-TIF,	a	virion	protein	(VP16),	is	involved	in	transcriptional	activation	of	viral	immediate	ear...
pfam02236	PSSM-ID:	280410	Viral_DNA_bi:	Viral	DNA-binding	protein,	all	alpha	domain	This	family	represents	a	domain	of	the	viral	DNA-	binding	protein,	a	multi	functional	protein	involv...
pfam02247	PSSM-ID:	308064	Como_LCP:	Large	coat	protein	This	family	contains	the	large	coat	protein	(LCP)	of	the	comoviridae	viral	family.
pfam02248	PSSM-ID:	251180	Como_SCP:	Small	coat	protein	This	family	contains	the	small	coat	protein	(SCP)	of	the	comoviridae	viral	family.
pfam02250	PSSM-ID:	308066	Orthopox_35kD:	35kD	major	secreted	virus	protein	This	family	of	orthopoxvirus	secreted	proteins	(also	known	as	T1	and	A41)	interact	with	members	of	b...
pfam02282	PSSM-ID:	280447	Herpes_UL42:	DNA	polymerase	processivity	factor	(UL42)	The	DNA	polymerase	processivity	factor	(UL42)	of	herpes	simplex	virus	forms	a	heterodimer	with	UL30	...
pfam02304	PSSM-ID:	280467	Phage_B:	Scaffold	protein	B	This	is	a	family	of	proteins	from	single-stranded	DNA	bacteriophages.	Scaffold	proteins	B	and	D	are	...
pfam02305	PSSM-ID:	308107	Phage_F:	Capsid	protein	(F	protein)	This	is	a	family	of	proteins	from	single-stranded	DNA	bacteriophages.	Protein	F	is	the	major	capsid	...
pfam02306	PSSM-ID:	280468	Phage_G:	Major	spike	protein	(G	protein)	This	is	a	family	of	proteins	from	single-stranded	DNA	bacteriophages.	Five	G	proteins,	each	a	tight	...
pfam02331	PSSM-ID:	280489	P35:	Apoptosis	preventing	protein	This	viral	protein	functions	to	block	the	host	apoptotic	response	caused	by	infection	by	the	virus.	...
pfam02336	PSSM-ID:	280494	Denso_VP4:	Capsid	protein	VP4	Four	different	translation	initiation	sites	of	the	densovirus	capsid	protein	mRNA	give	rise	to	four	...
pfam02340	PSSM-ID:	111251	PRRSV_Env:	PRRSV	putative	envelope	protein	This	family	consists	of	a	conserved	probable	envelope	protein	or	ORF2	in	porcine	reproductive	and	re...
pfam02346	PSSM-ID:	280501	Vac_Fusion:	Chordopoxvirus	multifunctional	envelope	protein	A27	This	is	a	family	of	viral	fusion	proteins	from	the	chordopoxviruses.	The	A27L	gene	product,	a	14-kDa...
pfam02398	PSSM-ID:	280545	Corona_7:	Coronavirus	protein	7	This	is	a	family	of	proteins	from	coronavirus	which	may	function	in	viral	assembly.
pfam02399	PSSM-ID:	280546	Herpes_ori_bp:	Origin	of	replication	binding	protein	This	Pfam	family	represents	the	herpesvirus	origin	of	replication	binding	protein,	probably	involved...
pfam02407	PSSM-ID:	280553	Viral_Rep:	Putative	viral	replication	protein	This	is	a	family	of	viral	ORFs	from	various	plant	and	animal	ssDNA	circoviruses.	Published	evidence	...
pfam02438	PSSM-ID:	308188	Adeno_100:	Late	100kD	protein	The	late	100kD	protein	is	a	non-structural	viral	protein	involved	in	the	transport	of	hexon	from	the...
pfam02439	PSSM-ID:	111345	Adeno_E3_CR2:	Adenovirus	E3	region	protein	CR2	Early	region	3	(E3)	of	human	adenoviruses	(Ads)	codes	for	proteins	that	appear	to	control	viral	inte...
pfam02440	PSSM-ID:	308189	Adeno_E3_CR1:	Adenovirus	E3	region	protein	CR1	Early	region	3	(E3)	of	human	adenoviruses	(Ads)	codes	for	proteins	that	appear	to	control	viral	inte...
pfam02442	PSSM-ID:	280581	L1R_F9L:	Lipid	membrane	protein	of	large	eukaryotic	DNA	viruses	The	four	families	of	large	eukaryotic	DNA	viruses,	Poxviridae,	Asfarviridae,	Iridoviridae,	and	Phyco...
pfam02443	PSSM-ID:	308191	Circo_capsid:	Circovirus	capsid	protein	Circoviruses	are	small	circular	single	stranded	viruses.	This	family	is	the	capsid	protein	from	viru...
pfam02444	PSSM-ID:	280583	HEV_ORF1:	Hepatitis	E	virus	ORF-2	(Putative	capsid	protein)	The	Hepatitis	E	virus	(HEV)	genome	is	a	single-stranded,	positive-sense	RNA	molecule	of	approximatel...
pfam02454	PSSM-ID:	111360	Sigma_1s:	Sigma	1s	protein	The	reoviral	gene	S1	encodes	for	haemagglutinin	(sigma	1	protein),	an	outer	capsid	protein	and	a	maj...
pfam02455	PSSM-ID:	308201	Hex_IIIa:	Hexon-associated	protein	(IIIa)	The	major	capsid	protein	of	the	adenovirus	strain	is	also	known	as	a	hexon.	This	is	a	family	of	hexo...
pfam02456	PSSM-ID:	280594	Adeno_IVa2:	Adenovirus	IVa2	protein	IVa2	protein	can	interact	with	the	adenoviral	packaging	signal	and	that	this	interaction	involves	DN...
pfam02459	PSSM-ID:	280597	Adeno_terminal:	Adenoviral	DNA	terminal	protein	This	protein	is	covalently	attached	to	the	terminii	of	replicating	DNA	in	vivo.
pfam02476	PSSM-ID:	280613	US2:	US2	family	This	is	a	family	of	unique	short	(US)	region	proteins	from	the	herpesvirus	strain.	The	US2	family	ha...
pfam02477	PSSM-ID:	280614	Nairo_nucleo:	Nucleocapsid	N	protein	The	nucleoprotein	of	the	ssRNA	negative-strand	Nairovirus	is	an	internal	part	of	the	virus	particle.
pfam02478	PSSM-ID:	280615	Pneumo_phosprot:	Pneumovirus	phosphoprotein	This	family	represents	the	phosphoprotein	of	Paramyxoviridae,	a	putative	RNA	polymerase	alpha	subuni...
pfam02479	PSSM-ID:	280616	Herpes_IE68:	Herpesvirus	immediate	early	protein	This	regulatory	protein	is	expressed	from	an	immediate	early	gene	in	the	cell	cycle	of	herpesvirus.	...
pfam02480	PSSM-ID:	280617	Herpes_gE:	Alphaherpesvirus	glycoprotein	E	Glycoprotein	E	(gE)	of	Alphaherpesvirus	forms	a	complex	with	glycoprotein	I	(gI)	(pfam01688),	functi...
pfam02484	PSSM-ID:	280620	Rhabdo_NV:	Rhabdovirus	Non-virion	protein	Infectious	hematopoietic	necrosis	virus	(IHNV)	is	a	member	of	the	family	Rhabdoviridae.	The	non-viri...
pfam02489	PSSM-ID:	280625	Herpes_glycop_H:	Herpesvirus	glycoprotein	H	Herpesvirus	glycoprotein	H	(gH)	is	a	virion	associated	envelope	glycoprotein.	Complex	formation	betw...
pfam02497	PSSM-ID:	111400	Arteri_GP4:	Arterivirus	glycoprotein	This	is	a	family	of	structural	glycoproteins	from	arterivirus	that	corresponds	to	open	reading	frame...
pfam02499	PSSM-ID:	280633	DNA_pack_C:	Probable	DNA	packing	protein,	C-terminus	This	family	includes	proteins	that	are	probably	involved	in	DNA	packing	in	herpesvirus.	This	domain	...
pfam02500	PSSM-ID:	280634	DNA_pack_N:	Probable	DNA	packing	protein,	N-terminus	This	family	includes	proteins	that	are	probably	involved	in	DNA	packing	in	herpesvirus.	This	domain	...
pfam02509	PSSM-ID:	280642	Rota_NS35:	Rotavirus	non-structural	protein	35	Rotavirus	non-structural	protein	35	(NS35)	is	a	basic	protein	which	possesses	RNA-binding	activity	a...
pfam02512	PSSM-ID:	280645	UK:	Virulence	determinant	The	UK	protein	is	an	African	swine	fever	virus	(ASFV)	protein	that	is	highly	conserved	amongst	strai...
pfam02689	PSSM-ID:	280797	Herpes_Helicase:	Helicase	This	family	consists	of	Helicases	from	the	Herpes	viruses.	Helicases	are	responsible	for	the	unwindi...
pfam02703	PSSM-ID:	308370	Adeno_E1A:	Early	E1A	protein	This	is	a	family	of	adenovirus	early	E1A	proteins.	The	E1A	protein	is	32	kDa	it	can	however	be	cleav...
pfam02710	PSSM-ID:	280812	Hema_HEFG:	Hemagglutinin	domain	of	haemagglutinin-esterase-fusion	glycoprotein
pfam02711	PSSM-ID:	308375	Pap_E4:	E4	protein	This	is	is	a	family	of	Papillomavirus	proteins,	E4,	coded	for	by	ORF4.	A	splice	variant,	E1--E4,	exi...
pfam02718	PSSM-ID:	308378	Herpes_UL31:	Herpesvirus	UL31-like	protein	This	is	a	family	of	Herpesvirus	proteins	including	UL31,	UL53,	and	the	product	of	ORF	69	in	some	str...
pfam02723	PSSM-ID:	280820	NS3_envE:	Non-structural	protein	NS3/Small	envelope	protein	E	This	is	a	family	of	small	non-structural	proteins,	well	conserved	among	Coronavirus	strains.	This	pr...
pfam02725	PSSM-ID:	280822	Paramyxo_NS_C:	Non-structural	protein	C	This	family	consists	of	the	polymerase	accessory	protein	C	from	members	of	the	paramyxoviridae.
pfam02813	PSSM-ID:	280904	Retro_M:	Retroviral	M	domain	Retroviruses	contain	a	small	protein,	MA	(matrix),	which	forms	a	protein	lining	immediately	beneath	...
pfam02832	PSSM-ID:	280922	Flavi_glycop_C:	Flavivirus	glycoprotein,	immunoglobulin-like	domain
pfam02905	PSSM-ID:	308516	EBV-NA1:	Epstein	Barr	virus	nuclear	antigen-1,	DNA-binding	domain	This	domain	has	a	ferredoxin-like	fold.
pfam02907	PSSM-ID:	111760	Peptidase_S29:	Hepatitis	C	virus	NS3	protease	Hepatitis	C	virus	NS3	protein	is	a	serine	protease	which	has	a	trypsin-like	fold.	The	non-structural...
pfam02925	PSSM-ID:	280993	gpD:	Bacteriophage	scaffolding	protein	D
pfam02942	PSSM-ID:	281009	Flu_B_NS1:	Influenza	B	non-structural	protein	(NS1)	A	specific	region	of	the	influenza	B	virus	NS1	protein,	which	includes	part	of	its	effector	domain,	...
pfam02956	PSSM-ID:	281022	TT_ORF1:	TT	viral	orf	1	TT	virus	(TTV),	isolated	initially	from	a	Japanese	patient	with	hepatitis	of	unknown	aetiology,	has	...
pfam02957	PSSM-ID:	251643	TT_ORF2:	TT	viral	ORF2	TT	virus	(TTV),	isolated	initially	from	a	Japanese	patient	with	hepatitis	of	unknown	aetiology,	has	...
pfam02959	PSSM-ID:	281024	Tax:	HTLV	Tax	Human	T-cell	leukaemia	virus	type	I	(HTLV-I)	is	the	etiological	agent	for	adult	T-cell	leukaemia	(AT...
pfam02960	PSSM-ID:	281025	K1:	K1	glycoprotein
pfam02993	PSSM-ID:	281051	MCPVI:	Minor	capsid	protein	VI	This	minor	capsid	protein	may	act	as	a	link	between	the	external	capsid	and	the	internal	DNA-protein...
pfam02998	PSSM-ID:	111843	Lentiviral_Tat:	Lentiviral	Tat	protein	This	family	contains	retroviral	transactivating	(Tat)	proteins,	from	a	variety	of	Lentiviruses.
pfam03003	PSSM-ID:	281058	Pox_G9-A16:	Pox	virus	entry-fusion-complex	G9/A16	Pox_G9-A16	is	a	family	of	two	of	the	eight	entry-fusion	complex	proteins	of	pox	viruses.	the	viral	f...
pfam03010	PSSM-ID:	281063	GP4:	GP4	GP4	is	a	minor	membrane-associated	glycoproteins.	This	family	contains	envelope	protein	GP4	from	equ...
pfam03012	PSSM-ID:	308578	PP_M1:	Phosphoprotein	This	family	includes	the	M1	phosphoprotein	non-structural	RNA	polymerase	alpha	subunit,	which	is	tho...
pfam03014	PSSM-ID:	281067	SP2:	Structural	protein	2	This	family	represents	structural	protein	2	of	the	hepatitis	E	virus.	The	high	basic	amino	acid	cont...
pfam03021	PSSM-ID:	281073	CM2:	Influenza	C	virus	M2	protein	Influenza	C	virus	M1	protein	is	encoded	by	a	spliced	mRNA.	The	unspliced	mRNA	is	also	found	in	small...
pfam03025	PSSM-ID:	145918	Papilloma_E5:	Papillomavirus	E5	The	E5	protein	from	papillomaviruses	is	about	80	amino	acids	long.	The	proteins	are	contain	three	re...
pfam03026	PSSM-ID:	281077	CM1:	Influenza	C	virus	M1	protein	This	family	represents	the	matrix	1	protein	of	influenza	C	virus.	The	protein	is	the	product	of	a	sp...
pfam03035	PSSM-ID:	308592	RNA_capsid:	Calicivirus	putative	RNA	polymerase/capsid	protein
pfam03038	PSSM-ID:	281088	Herpes_UL95:	UL95	family	Members	of	this	family,	found	in	several	herpesviruses,	include	EBV	BGLF3	and	other	UL95	proteins	(e...
pfam03041	PSSM-ID:	281091	Baculo_LEF-2:	lef-2	The	lef-2	gene	(for	late	expression	factor	2)	from	baculovirus	is	required	for	expression	of	late	ge...
pfam03042	PSSM-ID:	281092	Birna_VP5:	Birnavirus	VP5	protein	Birnaviruses	are	ds	RNA	viruses.	Non	structural	protein	VP5	is	found	in	RNA	segment	A.	The	function	...
pfam03043	PSSM-ID:	281093	Herpes_UL87:	Herpesvirus	UL87	family	Members	of	this	family	are	functionally	uncharacterized.	This	family	groups	together	EBV	BcRF1,	HSV-...
pfam03044	PSSM-ID:	281094	Herpes_UL16:	Herpesvirus	UL16/UL94	family	This	family	groups	together	HSV-1	UL16,	HSV-6	ORF11R,	EHV-1	46	HCMV	UL94,	EBV	BGLF2	and	VZV	44.	UL1...
pfam03048	PSSM-ID:	281097	Herpes_UL92:	UL92	family	Members	of	this	family,	found	in	several	herpesviruses,	include	EBV	BDLF4,	HCMV	UL92,	HHV8	31	HSV6	...
pfam03049	PSSM-ID:	281098	Herpes_UL79:	UL79	family	Members	of	this	family	are	functionally	uncharacterized	proteins	from	herpesviruses.	This	family	gro...
pfam03052	PSSM-ID:	308597	Adeno_52K:	Adenoviral	protein	L1	52/55-kDa	The	adenoviral	protein	L1	52/55-kDa	is	expressed	in	both	the	early	and	late	stages	of	infection	whic...
pfam03053	PSSM-ID:	251695	Corona_NS3b:	ORF3b	coronavirus	protein	Members	of	this	family	are	non-structural	proteins,	approximately	250	amino	acid	residues	long.	They...
pfam03064	PSSM-ID:	281109	U79_P34:	HSV	U79	/	HCMV	P34	This	family	represents	herpes	virus	protein	U79	and	cytomegalovirus	early	phosphoprotein	P34	(UL112)...
pfam03076	PSSM-ID:	281120	GP3:	Equine	arteritis	virus	GP3	This	protein	is	encoded	by	ORF3	of	equine	arteritis	virus.	The	function	is	unknown.
pfam03084	PSSM-ID:	281127	Sigma_1_2:	Reoviral	Sigma1/Sigma2	family	Reoviruses	are	double-stranded	RNA	viruses.	They	lack	a	membrane	envelope	and	their	capsid	is	organi...
pfam03113	PSSM-ID:	281153	RSV_NS2:	Respiratory	synctial	virus	non-structural	protein	NS2	The	molecular	structure	and	function	of	the	NS2	protein	is	not	known.	However,	mutants	lacking	the	N...
pfam03115	PSSM-ID:	281155	Astro_capsid_N:	Astrovirus	capsid	protein	precursor	This	product	is	encoded	by	astrovirus	ORF2,	one	of	the	three	astrovirus	ORFs	(1a,	1b,	2).	The	87kD	p...
pfam03117	PSSM-ID:	281157	Herpes_UL49_1:	UL49	family	Members	of	this	family,	found	in	several	herpesviruses,	include	EBV	BFRF2	and	other	UL49	proteins	(e...
pfam03122	PSSM-ID:	281162	Herpes_MCP:	Herpes	virus	major	capsid	protein	This	family	represents	the	major	capsid	protein	(MCP)	of	herpes	viruses.	The	capsid	shell	consists	o...
pfam03158	PSSM-ID:	281192	DUF249:	Multigene	family	530	protein	Members	of	this	family	are	multigene	family	530	proteins	from	African	swine	fever	viruses.	These	pro...
pfam03187	PSSM-ID:	281216	Corona_I:	Corona	nucleocapsid	I	protein
pfam03197	PSSM-ID:	281225	FRD2:	Bacteriophage	FRD2	protein
pfam03210	PSSM-ID:	281237	Paramyx_P_V_C:	Paramyxovirus	P/V	phosphoprotein	C-terminal	Paramyxoviridae	P	genes	are	able	to	generate	more	than	one	product,	using	alternative	reading	frames...
pfam03213	PSSM-ID:	281240	Pox_P35:	Poxvirus	P35	protein
pfam03216	PSSM-ID:	281242	Rhabdo_ncap_2:	Rhabdovirus	nucleoprotein
pfam03220	PSSM-ID:	281245	Tombus_P19:	Tombusvirus	P19	core	protein
pfam03225	PSSM-ID:	251809	Viral_Hsp90:	Viral	heat	shock	protein	Hsp90	homolog
pfam03228	PSSM-ID:	281252	Adeno_VII:	Adenoviral	core	protein	VII	The	function	of	this	protein	is	unknown.	It	has	a	conserved	amino	terminus	of	50	residues	followed	b...
pfam03229	PSSM-ID:	251813	Alpha_GJ:	Alphavirus	glycoprotein	J
pfam03231	PSSM-ID:	251815	Bunya_NS-S_2:	Bunyavirus	non-structural	protein	NS-S	This	family	represents	the	Bunyavirus	NS-S	family.	Bunyavirus	has	three	genomic	segments:	small	(S),...
pfam03233	PSSM-ID:	251817	Cauli_AT:	Aphid	transmission	protein	This	protein	is	found	in	various	caulimoviruses.	It	codes	for	an	18	kDa	protein	(PII),	which	is	disp...
pfam03246	PSSM-ID:	308720	Pneumo_ncap:	Pneumovirus	nucleocapsid	protein
pfam03251	PSSM-ID:	281269	Tymo_45kd_70kd:	Tymovirus	45/70Kd	protein	Tymoviruses	are	single	stranded	RNA	viruses.	This	family	includes	a	protein	of	unknown	function	that...
pfam03252	PSSM-ID:	281270	Herpes_UL21:	Herpesvirus	UL21	The	UL21	protein	appears	to	be	a	dispensable	component	in	herpesviruses.
pfam03258	PSSM-ID:	281276	Baculo_FP:	Baculovirus	FP	protein	The	FP	protein	is	missing	in	baculovirus	(Few	Polyhedra)	mutants.
pfam03262	PSSM-ID:	281280	Corona_6B_7B:	Coronavirus	6B/7B	protein
pfam03263	PSSM-ID:	281281	Cucumo_2B:	Cucumovirus	protein	2B	This	protein	may	be	a	viral	movement	protein.
pfam03273	PSSM-ID:	281290	Baculo_gp64:	Baculovirus	gp64	envelope	glycoprotein	family	This	family	includes	the	gp64	glycoprotein	from	baculovirus	as	well	as	other	viruses.
pfam03274	PSSM-ID:	281291	Foamy_BEL:	Foamy	virus	BEL	2020-02-01	protein
pfam03276	PSSM-ID:	281293	Gag_spuma:	Spumavirus	gag	protein
pfam03277	PSSM-ID:	281294	Herpes_UL4:	Herpesvirus	UL4	family
pfam03286	PSSM-ID:	281302	Pox_Ag35:	Pox	virus	Ag35	surface	protein
pfam03287	PSSM-ID:	308745	Pox_C7_F8A:	Poxvirus	C7/F8A	protein
pfam03289	PSSM-ID:	281305	Pox_I1:	Poxvirus	protein	I1
pfam03290	PSSM-ID:	281306	Peptidase_C57:	Vaccinia	virus	I7	processing	peptidase
pfam03292	PSSM-ID:	281308	Pox_P4B:	Poxvirus	P4B	major	core	protein
pfam03293	PSSM-ID:	281309	Pox_RNA_pol:	Poxvirus	DNA-directed	RNA	polymerase,	18	kD	subunit
pfam03294	PSSM-ID:	281310	Pox_Rap94:	RNA	polymerase-associated	transcription	specificity	factor,	Rap94
pfam03295	PSSM-ID:	281311	Pox_TAA1:	Poxvirus	trans-activator	protein	A1	C-terminal
pfam03296	PSSM-ID:	281312	Pox_polyA_pol:	Poxvirus	poly(A)	polymerase	nucleotidyltransferase	domain
pfam03300	PSSM-ID:	281316	Tenui_NS4:	Tenuivirus	non-structural,	movement	protein	NS4
pfam03307	PSSM-ID:	281322	Adeno_E3_15_3:	Adenovirus	15.3kD	protein	in	E3	region
pfam03310	PSSM-ID:	251863	Cauli_DNA-bind:	Caulimovirus	DNA-binding	protein
pfam03324	PSSM-ID:	281336	Herpes_HEPA:	Herpesvirus	DNA	helicase/primase	complex	associated	protein	This	family	includes	HSV	UL8,	EHV-1	54	VZV	52	AND	HCMV	102.
pfam03325	PSSM-ID:	281337	Herpes_PAP:	Herpesvirus	polymerase	accessory	protein	The	same	proteins	are	also	known	as	polymerase	processivity	factors.
pfam03326	PSSM-ID:	308764	Herpes_TAF50:	Herpesvirus	transcription	activation	factor	(transactivator)	This	family	includes	EBV	BRLF1	and	similar	ORF	50	proteins	from	other	herpesviruses.
pfam03327	PSSM-ID:	281339	Herpes_VP19C:	Herpesvirus	capsid	shell	protein	VP19C
pfam03336	PSSM-ID:	281347	Pox_C4_C10:	Poxvirus	C4/C10	protein
pfam03337	PSSM-ID:	281348	Pox_F12L:	Poxvirus	F12L	protein
pfam03338	PSSM-ID:	281349	Pox_J1:	Poxvirus	J1	protein
pfam03339	PSSM-ID:	281350	Pox_L3_FP4:	Poxvirus	L3/FP4	protein
pfam03340	PSSM-ID:	281351	Pox_Rif:	Poxvirus	rifampicin	resistance	protein
pfam03341	PSSM-ID:	281352	Pox_mRNA-cap:	Poxvirus	mRNA	capping	enzyme,	small	subunit	The	small	subunit	of	the	poxvirus	mRNA	capping	enzyme	has	been	found	to	have	a	structure	which	sugge...
pfam03342	PSSM-ID:	281353	Rhabdo_M1:	Rhabdovirus	M1	matrix	protein	(M1	polymerase-associated	protein)
pfam03355	PSSM-ID:	146143	Pox_TAP:	Viral	Trans-Activator	Protein	These	proteins	function	as	a	trans-activator	of	viral	late	genes.
pfam03356	PSSM-ID:	281365	Pox_LP_H2:	Viral	late	protein	H2	All	Members	of	this	family	show	similarity	to	the	vaccinia	virus	late	protein	H2.	This	protein	is	of...
pfam03361	PSSM-ID:	281370	Herpes_IE2_3:	Herpes	virus	intermediate/early	protein	2020-03-02	These	viral	sequences	are	similar	to	UL117	protein	of	human	and	chimpanzee	cytomegalovirus,	and	to	i...
pfam03362	PSSM-ID:	281371	Herpes_UL47:	Herpesvirus	UL47	protein
pfam03363	PSSM-ID:	281372	Herpes_LP:	Herpesvirus	leader	protein
pfam03369	PSSM-ID:	281377	Herpes_UL3:	Herpesvirus	UL3	protein
pfam03376	PSSM-ID:	281383	Adeno_E3B:	Adenovirus	E3B	protein
pfam03387	PSSM-ID:	281391	Herpes_UL46:	Herpesvirus	UL46	protein
pfam03391	PSSM-ID:	251920	Nepo_coat:	Nepovirus	coat	protein,	central	domain	The	members	of	this	family	are	derived	from	nepoviruses.	Together	with	comoviruses	and	picornaviruse...
pfam03393	PSSM-ID:	308800	Pneumo_matrix:	Pneumovirus	matrix	protein
pfam03394	PSSM-ID:	281397	Pox_E8:	Poxvirus	E8	protein
pfam03395	PSSM-ID:	281398	Pox_P4A:	Poxvirus	P4A	protein
pfam03396	PSSM-ID:	281399	Pox_RNA_pol_35:	Poxvirus	DNA-directed	RNA	polymerase,	35	kD	subunit
pfam03397	PSSM-ID:	281400	Rhabdo_matrix:	Rhabdovirus	matrix	protein
pfam03408	PSSM-ID:	281409	Foamy_virus_ENV:	Foamy	virus	envelope	protein	Expression	of	the	envelope	(Env)	glycoprotein	is	essential	for	viral	particle	egress.	This	feature	i...
pfam03410	PSSM-ID:	281411	Peptidase_M44:	Metallopeptidase	from	vaccinia	pox	This	is	a	family	of	Poxviridae	metalloendopeptidases.	The	members	were	often	originally	named	as	G1	...
pfam03420	PSSM-ID:	281421	Peptidase_S77:	Prohead	core	protein	serine	protease
pfam03430	PSSM-ID:	281430	TATR:	Trans-activating	transcriptional	regulator	This	family	of	trans-activating	transcriptional	regulator	(TATR),	also	known	as	intermediate	early	p...
pfam03431	PSSM-ID:	308821	RNA_replicase_B:	RNA	replicase,	beta-chain	This	family	is	of	Leviviridae	RNA	replicases.	The	replicase	is	also	known	as	RNA	dependent	RNA	polym...
pfam03438	PSSM-ID:	281437	Pneumo_NS1:	Pneumovirus	NS1	protein	This	non-structural	protein	is	one	of	two	found	in	pneumoviruses.	The	protein	is	about	140	amino	aci...
pfam03506	PSSM-ID:	281501	Flu_C_NS1:	Influenza	C	non-structural	protein	(NS1)	The	influenza	C	virus	genome	consists	of	seven	single-stranded	RNA	segments.	The	shortest	RNA	segmen...
pfam03510	PSSM-ID:	281505	Peptidase_C24:	2C	endopeptidase	(C24)	cysteine	protease	family
pfam03539	PSSM-ID:	112362	Spuma_A9PTase:	Spumavirus	aspartic	protease	(A9)
pfam03554	PSSM-ID:	281543	Herpes_UL73:	UL73	viral	envelope	glycoprotein	This	family	groups	together	the	viral	proteins	BLRF1,	U46,	53	and	UL73.	The	UL73-like	envelope	glyc...
pfam03555	PSSM-ID:	281544	Flu_C_NS2:	Influenza	C	non-structural	protein	(NS2)	The	influenza	C	virus	genome	consists	of	seven	single-stranded	RNA	segments.	The	shortest	RNA	segmen...
pfam03557	PSSM-ID:	281546	Bunya_G1:	Bunyavirus	glycoprotein	G1	Bunyavirus	has	three	genomic	segments:	small	(S),	middle-sized	(M),	and	large	(L).	The	S	segment	enc...
pfam03558	PSSM-ID:	281547	TBSV_P22:	TBSV	core	protein	P21/P22	This	protein	is	required	for	cell-to-cell	movement	in	plants.	Furthermore,	the	membrane-associated	p...
pfam03563	PSSM-ID:	281551	Bunya_G2:	Bunyavirus	glycoprotein	G2	Bunyavirus	has	three	genomic	segments:	small	(S),	middle-sized	(M),	and	large	(L).	The	S	segment	enc...
pfam03566	PSSM-ID:	281553	Peptidase_A21:	Peptidase	family	A21
pfam03569	PSSM-ID:	281556	Peptidase_C8:	Peptidase	family	C8
pfam03579	PSSM-ID:	281565	SHP:	Small	hydrophobic	protein	The	small	hydrophobic	integral	membrane	protein,	SH	(previously	designated	1A)	is	found	to	have	a	va...
pfam03580	PSSM-ID:	281566	Herpes_UL14:	Herpesvirus	UL14-like	protein	This	is	a	family	of	Herpesvirus	proteins	including	UL14.	UL14	protein	is	a	minor	component	of	the	vi...
pfam03581	PSSM-ID:	281567	Herpes_UL33:	Herpesvirus	UL33-like	protein	This	is	a	family	of	Herpesvirus	proteins	including	UL33	and	UL51.	The	proteins	in	this	family	are	in...
pfam03584	PSSM-ID:	281569	Herpes_ICP4_N:	Herpesvirus	ICP4-like	protein	N-terminal	region	The	immediate-early	protein	ICP4	(infected-cell	polypeptide	4)	is	required	for	efficient	transcripti...
pfam03585	PSSM-ID:	281570	Herpes_ICP4_C:	Herpesvirus	ICP4-like	protein	C-terminal	region	The	immediate-early	protein	ICP4	(infected-cell	polypeptide	4)	is	required	for	efficient	transcripti...
pfam03586	PSSM-ID:	281571	Herpes_UL36:	Herpesvirus	UL36	tegument	protein	The	UL36	open	reading	frame	(ORF)	encodes	the	largest	herpes	simplex	virus	type	1	(HSV-1)	protein,	a...
pfam03617	PSSM-ID:	281600	IBV_3A:	IBV	3A	protein	The	gene	product	of	gene	3	from	Avian	infectious	bronchitis	virus.	Currently,	the	function	of	this	p...
pfam03620	PSSM-ID:	281603	IBV_3C:	IBV	3C	protein	Product	of	ORF	3C	from	Avian	infectious	bronchitis	virus	(IBV).	Currently,	the	function	of	this	prot...
pfam03622	PSSM-ID:	281605	IBV_3B:	IBV	3B	protein	Product	of	ORF	3B	from	Avian	infectious	bronchitis	virus	(IBV).	Currently,	the	function	of	this	prot...
pfam03678	PSSM-ID:	308977	Adeno_hexon_C:	Hexon,	adenovirus	major	coat	protein,	C-terminal	domain	Hexon	is	the	major	coat	protein	from	adenovirus	type	2.	Hexon	forms	a	homo-trimer.	The	240	copies	of...
pfam03688	PSSM-ID:	146364	Nepo_coat_C:	Nepovirus	coat	protein,	C-terminal	domain	The	members	of	this	family	are	derived	from	nepoviruses.	Together	with	comoviruses	and	picornaviruse...
pfam03689	PSSM-ID:	308982	Nepo_coat_N:	Nepovirus	coat	protein,	N-terminal	domain	The	members	of	this	family	are	derived	from	nepoviruses.	Together	with	comoviruses	and	picornaviruse...
pfam03708	PSSM-ID:	281671	Avian_gp85:	Avian	retrovirus	envelope	protein,	gp85	Family	of	a	vain	specific	viral	glycoproteins	that	forms	a	receptor-binding	gp85	polypeptide	that	is...
pfam03728	PSSM-ID:	281690	Viral_DNA_Zn_bi:	Viral	DNA-binding	protein,	zinc	binding	domain	This	family	represents	the	zinc	binding	domain	of	the	viral	DNA-	binding	protein,	a	multi	functional...
pfam03753	PSSM-ID:	281713	HHV6-IE:	Human	herpesvirus	6	immediate	early	protein	The	proteins	in	this	family	are	poorly	characterized,	but	an	investigation	has	indicated	that	the	im...
pfam03804	PSSM-ID:	281756	DUF325:	Viral	domain	of	unknown	function
pfam03854	PSSM-ID:	281801	zf-P11:	P-11	zinc	finger
pfam03863	PSSM-ID:	281809	Phage_mat-A:	Phage	maturation	protein
pfam03898	PSSM-ID:	146498	TNV_CP:	Satellite	tobacco	necrosis	virus	coat	protein
pfam03903	PSSM-ID:	281844	Phage_T4_gp36:	Phage	T4	tail	fibre
pfam03905	PSSM-ID:	146503	Corona_NS4:	Coronavirus	non-structural	protein	NS4
pfam03910	PSSM-ID:	309143	Adeno_PV:	Adenovirus	minor	core	protein	PV
pfam03955	PSSM-ID:	281888	Adeno_PIX:	Adenovirus	hexon-associated	protein	(IX)	Hexon	(PF01065)	is	the	major	coat	protein	from	adenovirus	type	2.	Hexon	forms	a	homo-trimer.	The	240...
pfam03970	PSSM-ID:	281903	Herpes_UL37_1:	Herpesvirus	UL37	tegument	protein	UL37	interacts	with	UL36,	which	is	thought	to	be	an	important	early	step	in	tegumentation	during	vir...
pfam03996	PSSM-ID:	281925	Hema_esterase:	Hemagglutinin	esterase
pfam04159	PSSM-ID:	282069	NB:	NB	glycoprotein	The	NB	glycoprotein	is	found	in	Influenza	type	B	virus.	Its	function	is	unknown.
pfam04162	PSSM-ID:	282072	Gyro_capsid:	Gyrovirus	capsid	protein	(VP1)	Gyroviruses	are	small	circular	single	stranded	viruses.	This	family	includes	the	VP1	protein	from	th...
pfam04196	PSSM-ID:	282102	Bunya_RdRp:	Bunyavirus	RNA	dependent	RNA	polymerase	The	bunyaviruses	are	enveloped	viruses	with	a	genome	consisting	of	3	ssRNA	segments	(called	L,	M	and...
pfam04197	PSSM-ID:	282103	Birna_RdRp:	Birnavirus	RNA	dependent	RNA	polymerase	(VP1)	Birnaviruses	are	dsRNA	viruses.	This	family	corresponds	to	the	RNA	dependent	RNA	polymerase.	This	pr...
pfam04395	PSSM-ID:	282277	Poxvirus_B22R:	Poxvirus	B22R	protein	This	is	highly	conserved	C-rich,	central	region	of	poxvirus	proteins	from	eg,	Fowlpox	virus,	Myxoma	...
pfam04441	PSSM-ID:	282317	Pox_VERT_large:	Poxvirus	early	transcription	factor	(VETF),	large	subunit	The	poxvirus	early	transcription	factor	(VETF),	in	addition	to	the	viral	RNA	polymerase,	is	required...
pfam04451	PSSM-ID:	282327	Capsid_NCLDV:	Large	eukaryotic	DNA	virus	major	capsid	protein	This	family	includes	the	major	capsid	protein	of	iridoviruses,	chlorella	virus	and	Spodoptera	ascovi...
pfam04489	PSSM-ID:	282358	DUF570:	Protein	of	unknown	function	(DUF570)	Protein	of	unknown	function,	found	in	herpesvirus	and	cytomegalovirus.
pfam04490	PSSM-ID:	282359	Pox_T4_C:	Poxvirus	T4	protein,	C	terminus	This	family	of	poxvirus	proteins	are	thought	to	be	retained	in	the	endoplasmic	reticulum.	M-T4	of	my...
pfam04491	PSSM-ID:	282360	Pox_T4_N:	Poxvirus	T4	protein,	N	terminus	This	family	of	poxvirus	proteins	are	thought	to	be	secreted	or	retained	in	the	endoplasmic	reticulum...
pfam04496	PSSM-ID:	282365	Herpes_UL35:	Herpesvirus	UL35	family	UL35	represents	a	true	late	gene	which	encodes	a	12-kDa	capsid	protein.
pfam04497	PSSM-ID:	282366	Pox_E2-like:	Poxviridae	protein	This	family	of	proteins	is	restricted	to	Poxviridae.	It	contains	a	number	of	differently	named	uncha...
pfam04498	PSSM-ID:	282367	Pox_VP8_L4R:	Poxvirus	nucleic	acid	binding	protein	VP8/L4R	The	25	kDa	product	of	Vaccinia	virus	gene	L4R	is	also	known	as	VP8.	VP8	is	found	in	the	cores	of	Vac...
pfam04501	PSSM-ID:	282370	Baculo_VP39:	Baculovirus	major	capsid	protein	VP39	This	family	constitutes	the	39	kDa	major	capsid	protein	of	the	Baculoviridae.
pfam04512	PSSM-ID:	282381	Baculo_PEP_N:	Baculovirus	polyhedron	envelope	protein,	PEP,	N	terminus	Polyhedra	are	large	crystalline	occlusion	bodies	containing	nucleopolyhedrovirus	virions,	and	surrou...
pfam04513	PSSM-ID:	309591	Baculo_PEP_C:	Baculovirus	polyhedron	envelope	protein,	PEP,	C	terminus	Polyhedra	are	large	crystalline	occlusion	bodies	containing	nucleopolyhedrovirus	virions,	and	surrou...
pfam04514	PSSM-ID:	282383	BTV_NS2:	Bluetongue	virus	non-structural	protein	NS2	This	family	includes	NS2	proteins	from	other	members	of	the	Orbivirus	genus.	NS2	is	a	non-specific	s...
pfam04517	PSSM-ID:	282386	Microvir_lysis:	Microvirus	lysis	protein	(E),	C	terminus	E	protein	causes	host	cell	lysis	by	inhibiting	MraY,	a	peptidoglycan	biosynthesis	enzyme.	This	leads...
pfam04521	PSSM-ID:	282390	Viral_P18:	ssRNA	positive	strand	viral	18kD	cysteine	rich	protein
pfam04522	PSSM-ID:	282391	DUF585:	Protein	of	unknown	function	(DUF585)	This	region	represents	the	N	terminus	of	bromovirus	2a	protein,	and	is	always	found	N	terminal	to	a	...
pfam04523	PSSM-ID:	282392	Herpes_U30:	Herpes	virus	tegument	protein	U30	This	family	is	named	after	the	human	herpesvirus	protein,	but	has	been	characterized	in	cytomegalovi...
pfam04528	PSSM-ID:	282396	Adeno_E4_34:	Adenovirus	early	E4	34	kDa	protein	conserved	region	Conserved	region	found	in	the	Adenovirus	E4	34	kDa	protein.
pfam04529	PSSM-ID:	309600	Herpes_U59:	Herpesvirus	U59	protein	The	proteins	in	this	family	have	no	known	function.	Cytomegalovirus	UL88	is	also	a	member	of	this	fa...
pfam04530	PSSM-ID:	282398	Viral_Beta_CD:	Viral	Beta	C/D	like	family	Family	of	ssRNA	positive-strand	viral	proteins.	Conserved	region	found	in	the	Beta	C	and	Beta	D	tran...
pfam04532	PSSM-ID:	282400	DUF587:	Protein	of	unknown	function	(DUF587)	This	family	consists	of	the	N	termini	of	some	human	herpesvirus	U58	proteins,	and	some	cytomegalovir...
pfam04533	PSSM-ID:	282401	Herpes_U44:	Herpes	virus	U44	protein	This	is	a	family	of	proteins	from	dsDNA	beta-herpesvirinae	and	gamma-herpesvirinae	viruses.	The	func...
pfam04534	PSSM-ID:	282402	Herpes_UL56:	Herpesvirus	UL56	protein	In	herpes	simplex	virus	type	2	UL56	is	thought	to	be	a	tail-anchored	type	II	membrane	protein	invol...
pfam04537	PSSM-ID:	282405	Herpes_UL55:	Herpesvirus	UL55	protein	In	infected	cells,	UL55	is	associated	with	the	nuclear	matrix,	and	found	adjacent	to	compartments	co...
pfam04540	PSSM-ID:	282408	Herpes_UL51:	Herpesvirus	UL51	protein	UL51	protein	is	a	virion	protein.	In	pseudorabies	virus,	UL51	was	identified	as	a	component	of	the	c...
pfam04541	PSSM-ID:	309606	Herpes_U34:	Herpesvirus	virion	protein	U34	The	virion	proteins	in	this	family	include	membrane	phosphoprotein-like	proteins	such	as	UL34,	Epste...
pfam04544	PSSM-ID:	282411	Herpes_UL20:	Herpesvirus	egress	protein	UL20	UL20	is	predicted	to	be	a	transmembrane	protein	with	multiple	membrane	spans.	It	is	involved	in	the	...
pfam04559	PSSM-ID:	309621	Herpes_UL17:	Herpesvirus	UL17	protein	UL17	protein	is	required	for	DNA	cleavage	and	packaging	in	herpes	viruses.	It	has	been	shown	to	asso...
pfam04580	PSSM-ID:	282445	Pox_D3:	Chordopoxvirinae	D3	protein	Chordopoxvirinae	D3	protein	conserved	region.	Region	occupies	entire	length	of	D3	protein.
pfam04582	PSSM-ID:	113356	Reo_sigmaC:	Reovirus	sigma	C	capsid	protein
pfam04583	PSSM-ID:	309639	Baculo_p74:	Baculoviridae	p74	conserved	region	Baculoviruses	are	distinct	from	other	virus	families	in	that	there	are	two	viral	phenotypes:	budded	...
pfam04584	PSSM-ID:	282447	Pox_A28:	Poxvirus	A28	family	Family	of	conserved	Poxvirus	A28	family	proteins.	Conserved	region	spans	entire	protein	in	the	major...
pfam04595	PSSM-ID:	252691	Pox_I6:	Poxvirus	I6-like	family	This	family	includes	I6	proteins	as	well	as	the	related	F5L	proteins.
pfam04596	PSSM-ID:	282455	Pox_F15:	Poxvirus	protein	F15
pfam04599	PSSM-ID:	282458	Pox_G5:	Poxvirus	G5	protein	This	protein	has	been	predicted	to	be	related	to	the	FEN-1	endonuclease.
pfam04623	PSSM-ID:	113396	Adeno_E1B_55K_N:	Adenovirus	E1B	protein	N-terminus	This	family	constitutes	the	amino	termini	of	E1B	55	kDa	(pfam01696).	E1B	55K	binds	p53	the	tumor	sup...
pfam04631	PSSM-ID:	282484	Baculo_44:	Baculovirus	hypothetical	protein	This	family	includes	several	hypothetical	baculoviral	proteins,	with	predicted	molecular	weights	of	...
pfam04633	PSSM-ID:	282486	Herpes_BMRF2:	Herpesvirus	BMRF2	protein
pfam04637	PSSM-ID:	282489	Herpes_pp85:	Herpesvirus	phosphoprotein	85	(HHV6-7	U14/HCMV	UL25)	This	family	includes	UL25	proteins	from	HCMV,	as	well	as	U14	proteins	from	HHV	6	and	HHV7.	These	85	...
pfam04639	PSSM-ID:	282490	Baculo_E56:	Baculoviral	E56	protein,	specific	to	ODV	envelope	This	family	represents	the	E56	protein,	which	is	localizes	to	the	occlusion	derived	virus	(ODV)	enve...
pfam04651	PSSM-ID:	282501	Pox_A12:	Poxvirus	A12	protein
pfam04656	PSSM-ID:	282505	Pox_E6:	Pox	virus	E6	protein	Family	of	pox	virus	E6	proteins.
pfam04660	PSSM-ID:	282509	Nanovirus_coat:	Nanovirus	coat	protein	Family	of	conserved	Nanoviral	coat	proteins.
pfam04661	PSSM-ID:	282510	Pox_I3:	Poxvirus	I3	ssDNA-binding	protein
pfam04662	PSSM-ID:	252728	Luteo_PO:	Luteovirus	P0	protein	This	family	of	proteins	may	be	involved	in	suppression	of	PTGS	a	plant	defense	mechanism.
pfam04665	PSSM-ID:	282513	Pox_A32:	Poxvirus	A32	protein	The	A32	protein	is	thought	to	be	involved	in	viral	DNA	packaging.
pfam04682	PSSM-ID:	282528	Herpes_BTRF1:	Herpesvirus	BTRF1	protein	conserved	region	Herpesvirus	protein.
pfam04687	PSSM-ID:	282533	Microvir_H:	Microvirus	H	protein	(pilot	protein)	A	single	molecule	of	H	protein	is	found	on	each	of	the	12	spikes	on	the	microvirus	shell.	H	is	invol...
pfam04694	PSSM-ID:	282539	Corona_3:	Coronavirus	ORF3	protein
pfam04700	PSSM-ID:	282545	Baculo_gp41:	Structural	glycoprotein	p40/gp41	conserved	region	Family	of	viral	structural	glycoproteins.
pfam04701	PSSM-ID:	282546	Pox_D2:	Pox	virus	D2	protein
pfam04708	PSSM-ID:	282551	Pox_F16:	Poxvirus	F16	protein
pfam04713	PSSM-ID:	282556	Pox_I5:	Poxvirus	protein	I5
pfam04726	PSSM-ID:	282569	Microvir_J:	Microvirus	J	protein	This	small	protein	is	involved	in	DNA	packaging,	interacting	with	DNA	via	its	hydrophobic	carboxyl	t...
pfam04735	PSSM-ID:	282577	Baculo_helicase:	Baculovirus	DNA	helicase
pfam04745	PSSM-ID:	282584	Pox_A8:	VITF-3	subunit	protein	Family	of	Chordopoxvirus	proteins	composing	one	of	the	two	subunits	that	make	up	VITF-3,	a	virally	e...
pfam04753	PSSM-ID:	282591	Corona_NS2:	Coronavirus	non-structural	protein	NS2
pfam04766	PSSM-ID:	309761	Baculo_p26:	Nucleopolyhedrovirus	p26	protein	Family	of	Baculovirus	p26	proteins.
pfam04767	PSSM-ID:	282602	Pox_F17:	DNA-binding	11	kDa	phosphoprotein	Family	of	poxvirus	proteins	required	for	virus	morphogenesis.	Protein	function	necessary	for	proteol...
pfam04771	PSSM-ID:	282606	CAV_VP3:	Chicken	anaemia	virus	VP-3	protein	This	protein	is	found	in	the	nucleus	of	infected	cells	and	may	act	as	a	transcriptional	regulator.	I...
pfam04772	PSSM-ID:	282607	Flu_B_M2:	Influenza	B	matrix	protein	2	(BM2)	M2	is	synthesized	in	the	late	phase	of	infection	and	incorporated	into	the	virion.	It	may	be	phospho...
pfam04785	PSSM-ID:	282619	Rhabdo_M2:	Rhabdovirus	matrix	protein	M2	M	protein	is	involved	in	condensing	and	targeting	the	ribonucleoprotein	(RNP)	coil	to	the	plasma	mem...
pfam04786	PSSM-ID:	282620	Baculo_DNA_bind:	ssDNA	binding	protein	Family	of	Baculovirus	ssDNA	binding	proteins.
pfam04787	PSSM-ID:	282621	Pox_H7:	Late	protein	H7	Family	of	poxvirus	late	H7	proteins.
pfam04793	PSSM-ID:	282627	Herpes_BBRF1:	BRRF1-like	protein	Family	of	herpesvirus	proteins	including	Epstein-barr	virus	protein	BBRF1.
pfam04797	PSSM-ID:	309783	Herpes_ORF11:	Herpesvirus	dUTPase	protein	This	family	of	proteins	are	found	in	Herpesvirus	proteins.	This	family	includes	proteins	called	ORF1...
pfam04798	PSSM-ID:	282632	Baculo_19:	Baculovirus	19	kDa	protein	conserved	region	Family	of	Baculovirus	proteins	of	approximate	mass	19	kDa.
pfam04805	PSSM-ID:	282638	Pox_E10:	E10-like	protein	conserved	region	Family	of	poxvirus	proteins.
pfam04807	PSSM-ID:	147122	Gemini_AC4_5:	Geminivirus	AC4/5	conserved	region
pfam04808	PSSM-ID:	113574	CTV_P23:	Citrus	tristeza	virus	(CTV)	P23	protein	This	family	consists	of	protein	P23	from	the	citrus	tristeza	virus,	which	is	a	member	of	the	Closter...
pfam04817	PSSM-ID:	113583	Umbravirus_LDM:	Umbravirus	long	distance	movement	(LDM)	family	The	long	distance	movement	protein	of	Umbraviruses	mediates	the	movement	of	viral	RNA	through	the	ph...
pfam04823	PSSM-ID:	309800	Herpes_UL49_2:	Herpesvirus	UL49	tegument	protein
pfam04834	PSSM-ID:	309809	Adeno_E3_14_5:	Early	E3	14.5	kDa	protein	The	E3B	14.5	kDa	was	first	identified	in	Human	adenovirus	type	5.	It	is	an	integral	membrane	protein...
pfam04835	PSSM-ID:	282664	Pox_A9:	A9	protein	conserved	region	Family	of	Chordopoxvirus	A9	proteins.
pfam04838	PSSM-ID:	282666	Baculo_LEF5:	Baculoviridae	late	expression	factor	5
pfam04843	PSSM-ID:	309812	Herpes_teg_N:	Herpesvirus	tegument	protein,	N-terminal	conserved	region
pfam04846	PSSM-ID:	282673	Herpes_pp38:	Herpesvirus	pp38	phosphoprotein	This	protein	represents	a	conserved	region	found	in	most	herpesvirus	pp38	phosphoproteins.
pfam04848	PSSM-ID:	282675	Pox_A22:	Poxvirus	A22	protein
pfam04850	PSSM-ID:	282677	Baculo_E66:	Baculovirus	E66	occlusion-derived	virus	envelope	protein
pfam04866	PSSM-ID:	282690	Rota_NS6:	Rotavirus	non-structural	protein	6
pfam04872	PSSM-ID:	282696	Pox_L5:	Poxvirus	L5	protein	family	This	family	includes	variola	(smallpox)	and	vaccinia	virus	L5	proteins.	However,	not	all	proteins	in...
pfam04876	PSSM-ID:	282700	Tenui_NCP:	Tenuivirus	major	non-capsid	protein	This	protein	of	unknown	function	accumulates	in	large	amounts	in	tenuivirus	infected	cells.	It	is	fo...
pfam04878	PSSM-ID:	282702	Baculo_p48:	Baculovirus	P48	protein
pfam04881	PSSM-ID:	282705	Adeno_GP19K:	Adenovirus	GP19K	This	19	kDa	glycoprotein	binds	the	major	histocompatibility	(MHC)	class	I	antigens	in	the	endoplasmi...
pfam04887	PSSM-ID:	282711	Pox_M2:	Poxvirus	M2	protein	This	family	includes	M2	protein	from	variola	virus.	The	function	of	this	protein	is	not	known.
pfam04913	PSSM-ID:	282731	Baculo_Y142:	Baculovirus	Y142	protein
pfam04920	PSSM-ID:	282737	DUF656:	Family	of	unknown	function	(DUF656)	A	family	of	hypothetical	proteins	from	Beet	necrotic	yellow	vein	virus.
pfam04924	PSSM-ID:	282741	Pox_A6:	Poxvirus	A6	protein
pfam04929	PSSM-ID:	282746	Herpes_DNAp_acc:	Herpes	DNA	replication	accessory	factor	Replicative	DNA	polymerases	are	capable	of	polymerising	tens	of	thousands	of	nucleotides	without	dis...
pfam04941	PSSM-ID:	282757	LEF-8:	Late	expression	factor	8	(LEF-8)	Late	expression	factor	8	(LEF-8)	is	one	of	the	primary	components	of	RNA	polymerase	produced	by	poly...
pfam04943	PSSM-ID:	282759	Pox_F11:	Poxvirus	F11	protein	The	protein	F11	is	an	early	virus	protein.
pfam04947	PSSM-ID:	282761	Pox_VLTF3:	Poxvirus	Late	Transcription	Factor	VLTF3	like	Members	of	this	family	are	approximately	26	KDa,	and	are	involved	in	trans-activator	of	late	transcr...
pfam04948	PSSM-ID:	282762	Pox_A51:	Poxvirus	A51	protein
pfam05006	PSSM-ID:	282815	DUF666:	Protein	of	unknown	function	(DUF666)	This	family	contains	several	uncharacterized	viral	proteins.
pfam05009	PSSM-ID:	282817	EBV-NA3:	Epstein-Barr	virus	nuclear	antigen	3	(EBNA-3)	This	family	contains	EBNA-3A,	-3B,	and	-3C	which	are	latent	infection	nuclear	proteins	important	for...
pfam05054	PSSM-ID:	282858	DUF673:	Protein	of	unknown	function	(DUF673)	Family	of	uncharacterized	viral	proteins.
pfam05059	PSSM-ID:	282862	Orbi_VP4:	Orbivirus	VP4	core	protein	Orbiviruses	are	double	stranded	RNA	retroviruses	of	which	the	bluetongue	virus	is	a	member.	The	core...
pfam05061	PSSM-ID:	282864	Pox_A11:	Poxvirus	A11	Protein	Family	of	conserved	Chordopoxvirinae	A11	family	proteins.	Conserved	region	spans	entire	protein	in	t...
pfam05072	PSSM-ID:	282873	Herpes_UL43:	Herpesvirus	UL43	protein	UL43	genes	are	expressed	with	true-late	(gamma2)	kinetics	and	have	been	identified	as	a	virion	tegum...
pfam05073	PSSM-ID:	309978	Baculo_p24:	Baculovirus	P24	capsid	protein	Baculovirus	P24	is	associated	with	nucleocapsids	of	budded	and	polyhedra-derived	virions.
pfam05077	PSSM-ID:	282877	DUF678:	Protein	of	unknown	function	(DUF678)	This	family	contains	several	poxvirus	proteins	of	unknown	function.
pfam05080	PSSM-ID:	113835	DUF681:	Protein	of	unknown	function	(DUF681)	This	family	contains	several	uncharacterized	beak	and	feather	disease	virus	proteins.
pfam05081	PSSM-ID:	282879	DUF682:	Protein	of	unknown	function	(DUF682)	This	family	consists	if	several	uncharacterized	baculovirus	proteins.
pfam05087	PSSM-ID:	282884	Rota_VP2:	Rotavirus	VP2	protein	Rotavirus	particles	consist	of	three	concentric	proteinaceous	capsid	layers.	The	innermost	capsid	(c...
pfam05092	PSSM-ID:	282889	PIF:	Per	os	infectivity	This	is	a	family	of	dsDNA	Baculovirus	proteins.	It	is	required	for	the	infectivity	of	the	OBs	or	occ...
pfam05094	PSSM-ID:	282891	LEF-9:	Late	expression	factor	9	(LEF-9)	Late	expression	factor	9	(LEF-9)	is	one	of	the	primary	components	of	RNA	polymerase	produced	by	bacu...
pfam05098	PSSM-ID:	282893	LEF-4:	Late	expression	factor	4	(LEF-4)	Late	expression	factor	4	(LEF-4)	is	one	of	the	Baculovirus	late	expression	factor	proteins.	LEF-4	ca...
pfam05109	PSSM-ID:	282904	Herpes_BLLF1:	Herpes	virus	major	outer	envelope	glycoprotein	(BLLF1)	This	family	consists	of	the	BLLF1	viral	late	glycoprotein,	also	termed	gp350/220.	It	is	the	most	abu...
pfam05112	PSSM-ID:	282907	Baculo_p47:	Baculovirus	P47	protein	This	family	consists	of	several	Baculovirus	P47	proteins	which	is	one	of	the	primary	components	of	B...
pfam05152	PSSM-ID:	282943	DUF705:	Protein	of	unknown	function	(DUF705)	This	family	contains	several	uncharacterized	Baculovirus	proteins.
pfam05213	PSSM-ID:	282997	Corona_NS2A:	Coronavirus	NS2A	protein	This	family	contains	a	number	of	corona	virus	non-structural	proteins	of	unknown	function.	The	famil...
pfam05214	PSSM-ID:	282998	Baculo_p33:	Baculovirus	P33	This	family	consists	of	a	series	of	Baculovirus	P33	protein	homologs	of	unknown	function.
pfam05248	PSSM-ID:	310102	Adeno_E3A:	Adenovirus	E3A
pfam05259	PSSM-ID:	283034	Herpes_UL1:	Herpesvirus	glycoprotein	L	This	family	consists	of	several	herpesvirus	glycoprotein	L	or	UL1	proteins.	Glycoprotein	L	is	known	...
pfam05268	PSSM-ID:	147458	GP38:	Phage	tail	fibre	adhesin	Gp38	This	family	contains	several	Gp38	proteins	from	T-even-like	phages.	Gp38,	together	with	a	second	pha...
pfam05269	PSSM-ID:	310115	Phage_CII:	Bacteriophage	CII	protein	This	family	consists	of	several	phage	CII	regulatory	proteins.	CII	plays	a	key	role	in	the	lysis-lys...
pfam05271	PSSM-ID:	147459	Tobravirus_2B:	Tobravirus	2B	protein	This	family	consists	of	several	tobravirus	2B	proteins.	It	is	known	that	the	2B	protein	is	required	...
pfam05273	PSSM-ID:	283042	Pox_RNA_Pol_22:	Poxvirus	RNA	polymerase	22	kDa	subunit	This	family	consists	of	several	poxvirus	DNA-dependent	RNA	polymerase	22	kDa	subunits.
pfam05274	PSSM-ID:	283043	Baculo_E25:	Occlusion-derived	virus	envelope	protein	E25	This	family	consists	of	several	nucleopolyhedrovirus	occlusion-derived	virus	envelope	E25	proteins.
pfam05288	PSSM-ID:	283054	Pox_A3L:	Poxvirus	A3L	Protein	This	family	consists	of	several	poxvirus	A3L	or	A2_5L	proteins.
pfam05290	PSSM-ID:	310125	Baculo_IE-1:	Baculovirus	immediate-early	protein	(IE-0)	The	Autographa	californica	multinucleocapsid	nuclear	polyhedrosis	virus	(AcMNPV)	ie-1	gene	product	(...
pfam05293	PSSM-ID:	114041	ASFV_L11L:	African	swine	fever	virus	(ASFV)	L11L	protein	L11L	is	an	integral	membrane	protein	of	the	African	swine	fever	virus	(ASFV)	which	is	expressed	late...
pfam05297	PSSM-ID:	283060	Herpes_LMP1:	Herpesvirus	latent	membrane	protein	1	(LMP1)	This	family	consists	of	several	latent	membrane	protein	1	or	LMP1s	mostly	from	Epstein-Barr	virus.	L...
pfam05304	PSSM-ID:	283066	DUF728:	Protein	of	unknown	function	(DUF728)	This	family	consists	of	several	uncharacterized	tobravirus	proteins	of	unknown	function.
pfam05310	PSSM-ID:	191255	Tenui_NS3:	Tenuivirus	movement	protein	This	family	of	ssRNA	negative-strand	crop	plant	tenuivirus	proteins	appears	to	combine	PV2,	NS2,	NS3...
pfam05311	PSSM-ID:	253146	Baculo_PP31:	Baculovirus	33KDa	late	protein	(PP31)	Autographa	californica	nuclear	polyhedrosis	virus	(AcMNPV)	pp31	is	a	nuclear	phosphoprotein	that	acc...
pfam05313	PSSM-ID:	283071	Pox_P21:	Poxvirus	P21	membrane	protein	The	P21	membrane	protein	of	vaccinia	virus,	encoded	by	the	A17L	(or	A18L)	gene,	has	been	reported	to...
pfam05314	PSSM-ID:	283072	Baculo_ODV-E27:	Baculovirus	occlusion-derived	virus	envelope	protein	EC27	This	family	consists	of	several	baculovirus	occlusion-derived	virus	envelope	proteins	(EC27	or	E27)....
pfam05318	PSSM-ID:	253150	Tombus_movement:	Tombusvirus	movement	protein	This	family	consists	of	several	Tombusvirus	movement	proteins.	These	proteins	allow	the	virus	to	mov...
pfam05320	PSSM-ID:	283076	Pox_RNA_Pol_19:	Poxvirus	DNA-directed	RNA	polymerase	19	kDa	subunit	This	family	contains	several	DNA-directed	RNA	polymerase	19	kDa	polypeptides.	The	Poxvirus	DNA-direc...
pfam05322	PSSM-ID:	283078	NinE:	NINE	Protein	This	family	consists	of	NINE	proteins	from	several	bacteriophages	and	from	E.	coli.
pfam05323	PSSM-ID:	283079	Pox_A21:	Poxvirus	A21	Protein	This	family	consists	of	several	poxvirus	A21	proteins.
pfam05332	PSSM-ID:	283085	DUF743:	Protein	of	unknown	function	(DUF743)	This	family	consists	of	several	uncharacterized	Calicivirus	proteins	of	unknown	function.
pfam05338	PSSM-ID:	283089	DUF717:	Protein	of	unknown	function	(DUF717)	This	family	consists	of	several	herpesvirus	proteins	of	unknown	function.
pfam05341	PSSM-ID:	283092	DUF708:	Protein	of	unknown	function	(DUF708)	This	family	consists	of	several	uncharacterized	nucleopolyhedrovirus	proteins	of	unknown	function.
pfam05352	PSSM-ID:	147504	Phage_connector:	Phage	Connector	(GP10)	The	head-tail	connector	of	bacteriophage	29	is	composed	of	12	36	kDa	subunits	with	12	fold	symmetry....
pfam05357	PSSM-ID:	283104	Phage_Coat_A:	Phage	Coat	Protein	A	Infection	of	Escherichia	coli	by	filamentous	bacteriophages	is	mediated	by	the	minor	phage	coat	prot...
pfam05363	PSSM-ID:	283110	Herpes_US12:	Herpesvirus	US12	family	US12	a	key	factor	in	the	evasion	of	cellular	immune	response	against	HSV-infected	cells.	Specific	in...
pfam05371	PSSM-ID:	253168	Phage_Coat_Gp8:	Phage	major	coat	protein,	Gp8	Class	I	phage	major	coat	protein	Gp8	or	B.	The	coat	protein	is	largely	alpha-helix	with	a	slight	cur...
pfam05379	PSSM-ID:	283122	Peptidase_C23:	Carlavirus	endopeptidase	A	peptidase	involved	in	auto-proteolysis	of	a	polyprotein	from	the	plant	pathogen	blueberry	scorch	c...
pfam05381	PSSM-ID:	283124	Peptidase_C21:	Tymovirus	endopeptidase	Corresponds	to	Merops	family	C21.	The	best-studied	plant	alpha-like	virus	proteolytic	enzyme	is	the	...
pfam05385	PSSM-ID:	283128	Adeno_E4:	Mastadenovirus	early	E4	13	kDa	protein	This	family	consists	of	human	and	simian	mastadenovirus	early	E4	13	kDa	proteins.	Human	adenovirus	t...
pfam05393	PSSM-ID:	283135	Hum_adeno_E3A:	Human	adenovirus	early	E3A	glycoprotein	This	family	consists	of	several	early	glycoproteins	from	human	adenoviruses.
pfam05396	PSSM-ID:	147533	Phage_T7_Capsid:	Phage	T7	capsid	assembly	protein
pfam05407	PSSM-ID:	283146	Peptidase_C27:	Rubella	virus	endopeptidase	Corresponds	to	Merops	family	C27.	Required	for	processing	of	the	rubella	virus	replication	protein.
pfam05408	PSSM-ID:	283147	Peptidase_C28:	Foot-and-mouth	virus	L-proteinase	Corresponds	to	Merops	family	C28.	Protein	fold	of	the	peptidase	unit	for	members	of	this	family	rese...
pfam05409	PSSM-ID:	283148	Peptidase_C30:	Coronavirus	endopeptidase	C30	Corresponds	to	Merops	family	C30.	These	peptidases	are	involved	in	viral	polyprotein	processing	in	r...
pfam05410	PSSM-ID:	147544	Peptidase_C31:	Porcine	arterivirus-type	cysteine	proteinase	alpha	Corresponds	to	Merops	family	C31.	These	peptidases	are	involved	in	viral	polyprotein	processing	in	r...
pfam05411	PSSM-ID:	191270	Peptidase_C32:	Equine	arteritis	virus	putative	proteinase	These	proteins	are	characterized	by	a	region	that	has	been	proposed	to	have	peptidase	activity	invol...
pfam05412	PSSM-ID:	114153	Peptidase_C33:	Equine	arterivirus	Nsp2-type	cysteine	proteinase	Corresponds	to	Merops	family	C33.	These	peptidases	are	involved	in	viral	polyprotein	processing	in	r...
pfam05413	PSSM-ID:	147545	Peptidase_C34:	Putative	closterovirus	papain-like	endopeptidase	Corresponds	to	Merops	family	C34.	Putative	closterovirus	papain-like	endopeptidase	from	the	apple	ch...
pfam05414	PSSM-ID:	283149	DUF1717:	Viral	domain	of	unknown	function	(DUF1717)	This	domain	is	found	in	viral	proteins	of	unknown	function.
pfam05415	PSSM-ID:	283150	Peptidase_C36:	Beet	necrotic	yellow	vein	furovirus-type	papain-like	endopeptidase	Corresponds	to	Merops	family	C36.	This	protease	involved	in	processing	the	viral	polyprotein.
pfam05416	PSSM-ID:	253185	Peptidase_C37:	Southampton	virus-type	processing	peptidase	Corresponds	to	Merops	family	C37.	Norwalk-like	viruses	(NLVs),	including	the	Southampton	virus,	caus...
pfam05417	PSSM-ID:	283151	Peptidase_C41:	Hepatitis	E	cysteine	protease	Corresponds	to	MEROPs	family	C41.	This	papain-like	protease	cleaves	the	viral	polyprotein	encoded	by...
pfam05435	PSSM-ID:	310203	Phi-29_GP3:	Phi-29	DNA	terminal	protein	GP3	This	family	consists	of	DNA	terminal	protein	GP3	sequences	from	Phi-29	like	bacteriophages.	DNA	term...
pfam05445	PSSM-ID:	283176	Pox_ser-thr_kin:	Poxvirus	serine/threonine	protein	kinase
pfam05451	PSSM-ID:	283180	Phytoreo_Pns:	Phytoreovirus	nonstructural	protein	Pns10/11	This	family	consists	of	Phytoreovirus	nonstructural	proteins	Pns10	and	Pns11.	Genome	segment	S11	of	...
pfam05459	PSSM-ID:	310217	Herpes_UL69:	Herpesvirus	transcriptional	regulator	family	This	family	includes	UL69	and	IE63	that	are	transcriptional	regulator	proteins.
pfam05464	PSSM-ID:	283189	Phi-29_GP4:	Phi-29-like	late	genes	activator	(early	protein	GP4)	This	family	consists	of	phi-29-like	late	genes	activator	(or	early	protein	GP4).	This	protein	is	tho...
pfam05467	PSSM-ID:	283192	Herpes_U47:	Herpesvirus	glycoprotein	U47
pfam05473	PSSM-ID:	310223	UL45:	UL45	protein,	carbohydrate-binding	C-type	lectin-like	This	family	consists	of	several	UL45	proteins.	The	herpes	simplex	virus	UL45	gene	encodes	an	18	kDa	...
pfam05501	PSSM-ID:	310243	DUF755:	Domain	of	unknown	function	(DUF755)	This	family	is	predominated	by	ORFs	from	Circoviridae.	The	function	of	this	family	remains	to	be	det...
pfam05503	PSSM-ID:	283219	Pox_G7:	Poxvirus	G7-like
pfam05505	PSSM-ID:	283221	Ebola_NP:	Ebola	nucleoprotein	This	family	consists	of	Ebola	and	Marburg	virus	nucleoproteins.	These	proteins	are	responsible	for	e...
pfam05515	PSSM-ID:	283230	Viral_NABP:	Viral	nucleic	acid	binding	This	family	is	common	to	ssRNA	positive-strand	viruses	and	are	commonly	described	as	nucleic	acid	bi...
pfam05518	PSSM-ID:	253234	Totivirus_coat:	Totivirus	coat	protein
pfam05520	PSSM-ID:	114252	Citrus_P18:	Citrus	tristeza	virus	P18	protein
pfam05528	PSSM-ID:	283238	Coronavirus_5:	Coronavirus	gene	5	protein	Infectious	bronchitis	virus	(IBV),	a	member	of	Coronaviridae	family,	has	a	single-stranded	positive-...
pfam05531	PSSM-ID:	310260	NPV_P10:	Nucleopolyhedrovirus	P10	protein	This	family	consists	of	several	nucleopolyhedrovirus	P10	proteins	which	are	thought	to	be	involved	i...
pfam05533	PSSM-ID:	114264	Peptidase_C42:	Beet	yellows	virus-type	papain-like	endopeptidase	C42	Members	of	the	Closteroviridae	and	Potyviridae	families	of	plant	positive-strand	RNA	viruses	encode	...
pfam05539	PSSM-ID:	114270	Pneumo_att_G:	Pneumovirinae	attachment	membrane	glycoprotein	G
pfam05541	PSSM-ID:	253243	Spheroidin:	Entomopoxvirus	spheroidin	protein	Entomopoxviruses	(EPVs)	are	large	(300-400	nm)	oval-shaped	viruses	replicating	in	the	cytoplasm	of	t...
pfam05549	PSSM-ID:	253247	Allexi_40kDa:	Allexivirus	40kDa	protein
pfam05550	PSSM-ID:	283255	Peptidase_C53:	Pestivirus	Npro	endopeptidase	C53	Unique	to	pestiviruses,	the	N-terminal	protein	encoded	by	the	bovine	viral	diarrhoea	virus	genome	is...
pfam05554	PSSM-ID:	147629	Novirhabdo_Nv:	Viral	hemorrhagic	septicemia	virus	non-virion	protein	This	family	consists	of	several	viral	hemorrhagic	septicemia	virus	non-virion	(Nv)	proteins.	The	NV	...
pfam05566	PSSM-ID:	283269	Pox_vIL-18BP:	Orthopoxvirus	interleukin	18	binding	protein	Interleukin-18	(IL-18)	is	a	proinflammatory	cytokine	that	plays	a	key	role	in	the	activation	of	natu...
pfam05568	PSSM-ID:	114299	ASFV_J13L:	African	swine	fever	virus	J13L	protein	This	family	consists	of	several	African	swine	fever	virus	J13L	proteins.
pfam05570	PSSM-ID:	114301	DUF765:	Circovirus	protein	of	unknown	function	(DUF765)	This	family	consists	of	several	short	(27-30aa)	porcine	and	bovine	circovirus	ORF6	proteins	of	unkno...
pfam05578	PSSM-ID:	283276	Peptidase_S31:	Pestivirus	NS3	polyprotein	peptidase	S31	These	serine	peptidases	are	involved	in	processing	of	the	flavivirus	polyprotein.
pfam05579	PSSM-ID:	253263	Peptidase_S32:	Equine	arteritis	virus	serine	endopeptidase	S32	Serine	peptidases	involved	in	processing	nidovirus	polyprotein.
pfam05599	PSSM-ID:	191311	Deltaretro_Tax:	Deltaretrovirus	Tax	protein	This	family	consists	of	Rex/Tax	proteins	from	human	and	simian	T-cell	leukaemia	viruses.	The	exact	f...
pfam05613	PSSM-ID:	283304	Herpes_U15:	Human	herpesvirus	U15	protein
pfam05614	PSSM-ID:	114342	DUF782:	Circovirus	protein	of	unknown	function	(DUF782)	This	family	consists	of	porcine	and	bovine	circovirus	proteins	of	unknown	function.
pfam05629	PSSM-ID:	283319	Nanovirus_C8:	Nanovirus	component	8	(C8)	protein	This	family	consists	of	a	group	of	17.4	kDa	nanovirus	proteins	which	are	highly	related	to	the	faba	...
pfam05674	PSSM-ID:	283357	DUF816:	Baculovirus	protein	of	unknown	function	(DUF816)	This	family	includes	proteins	that	are	about	200	amino	acids	in	length.	The	proteins	are	all	from	ba...
pfam05702	PSSM-ID:	310364	Herpes_UL49_5:	Herpesvirus	UL49.5	envelope/tegument	protein	UL49.5	protein	consists	of	98	amino	acids	with	a	calculated	molecular	mass	of	10.155	Da.	It	contains...
pfam05718	PSSM-ID:	283396	Pox_int_trans:	Poxvirus	intermediate	transcription	factor	This	family	consists	of	several	highly	related	Poxvirus	sequences	which	are	thought	to	be	intermedia...
pfam05733	PSSM-ID:	310384	Tenui_N:	Tenuivirus/Phlebovirus	nucleocapsid	protein	This	family	consists	of	several	Tenuivirus	and	Phlebovirus	nucleocapsid	proteins.	These	are	ssRNA	vi...
pfam05734	PSSM-ID:	283407	DUF832:	Herpesvirus	protein	of	unknown	function	(DUF832)	This	family	consists	of	several	herpesvirus	proteins	of	unknown	function.
pfam05744	PSSM-ID:	283416	Benyvirus_P25:	Benyvirus	P25/P26	protein	This	family	consists	of	P25	and	P26	proteins	from	the	beet	necrotic	yellow	vein	viruses.
pfam05748	PSSM-ID:	283418	Rubella_E1:	Rubella	membrane	glycoprotein	E1	Rubella	virus	(RV),	the	sole	member	of	the	genus	Rubivirus	within	the	family	Togaviridae,	is	a	small...
pfam05749	PSSM-ID:	283419	Rubella_E2:	Rubella	membrane	glycoprotein	E2	Rubella	virus	(RV),	the	sole	member	of	the	genus	Rubivirus	within	the	family	Togaviridae,	is	a	small...
pfam05750	PSSM-ID:	283420	Rubella_Capsid:	Rubella	capsid	protein	Rubella	virus	is	an	enveloped	positive-strand	RNA	virus	of	the	family	Togaviridae.	Virions	are	compo...
pfam05752	PSSM-ID:	283422	Calici_MSP:	Calicivirus	minor	structural	protein	This	family	consists	of	minor	structural	proteins	largely	from	human	calicivirus	isolates.	Human	cal...
pfam05767	PSSM-ID:	283435	Pox_A14:	Poxvirus	virion	envelope	protein	A14	This	family	consists	of	several	Poxvirus	virion	envelope	protein	A14	like	sequences.	A14	is	a	compon...
pfam05771	PSSM-ID:	283438	Pox_A31:	Poxvirus	A31	protein
pfam05774	PSSM-ID:	283441	Herpes_heli_pri:	Herpesvirus	helicase-primase	complex	component	This	family	consists	of	several	helicase-primase	complex	components	from	the	Gammaherpesviruses.
pfam05776	PSSM-ID:	147756	Papilloma_E5A:	Papillomavirus	E5A	protein	Human	papillomaviruses	(HPVs)	are	epitheliotropic	viruses,	and	their	life	cycle	is	intimately	linked...
pfam05784	PSSM-ID:	283448	Herpes_UL82_83:	Betaherpesvirus	UL82/83	protein	N	terminus	This	family	represents	the	N	terminal	region	of	the	Betaherpesvirus	UL82	and	UL83	proteins.	As	virus...
pfam05788	PSSM-ID:	283451	Orbi_VP1:	Orbivirus	RNA-dependent	RNA	polymerase	(VP1)	This	family	consists	of	the	RNA-dependent	RNA	polymerase	protein	VP1	from	the	Orbiviruses.	VP1	may	h...
pfam05789	PSSM-ID:	283452	Baculo_VP1054:	Baculovirus	VP1054	protein	This	family	consists	of	several	VP1054	proteins	from	the	Baculoviruses.	VP1054	is	a	virus	structural...
pfam05796	PSSM-ID:	283458	Chordopox_G2:	Chordopoxvirus	protein	G2	This	family	consists	of	several	Chordopoxvirus	isatin-beta-thiosemicarbazone	dependent	protein	(prot...
pfam05798	PSSM-ID:	283460	Phage_FRD3:	Bacteriophage	FRD3	protein	This	family	consists	of	bacteriophage	FRD3	proteins.
pfam05801	PSSM-ID:	283462	DUF840:	Lagovirus	protein	of	unknown	function	(DUF840)	This	family	consists	of	several	Lagovirus	sequences	of	unknown	function,	largely	from	rabbit	hemorrh...
pfam05803	PSSM-ID:	283464	Chordopox_L2:	Chordopoxvirus	L2	protein	This	family	consists	of	several	Chordopoxvirus	L2	proteins.
pfam05812	PSSM-ID:	283470	Herpes_BLRF2:	Herpesvirus	BLRF2	protein	This	family	consists	of	several	Herpesvirus	BLRF2	proteins.
pfam05813	PSSM-ID:	283471	Orthopox_F7:	Orthopoxvirus	F7	protein
pfam05814	PSSM-ID:	114536	DUF843:	Baculovirus	protein	of	unknown	function	(DUF843)	This	family	consists	of	several	Baculovirus	proteins	of	around	85	residues	long	with	no	known	functi...
pfam05815	PSSM-ID:	283472	DUF844:	Baculovirus	protein	of	unknown	function	(DUF844)	This	family	consists	of	several	Baculovirus	sequences	of	between	350	and	380	residues	long.	The	fami...
pfam05820	PSSM-ID:	283477	DUF845:	Baculovirus	protein	of	unknown	function	(DUF845)	This	family	consists	of	several	highly	related	Baculovirus	proteins	of	unknown	function.
pfam05829	PSSM-ID:	310429	Adeno_PX:	Adenovirus	late	L2	mu	core	protein	(Protein	X)	This	family	consists	of	several	Adenovirus	late	L2	mu	core	protein	or	Protein	X	sequences.
pfam05846	PSSM-ID:	283500	Chordopox_A15:	Chordopoxvirus	A15	protein	This	family	consists	of	several	Chordopoxvirus	A15	like	sequences.
pfam05847	PSSM-ID:	283501	Baculo_LEF-3:	Nucleopolyhedrovirus	late	expression	factor	3	(LEF-3)	This	family	consists	of	LEF-3	Nucleopolyhedrovirus	late	expression	factor	3	(LEF-3)	sequences	which	...
pfam05851	PSSM-ID:	147807	Lentivirus_VIF:	Lentivirus	virion	infectivity	factor	(VIF)	This	family	consists	of	several	feline	specific	Lentivirus	virion	infectivity	factor	(VIF)	proteins....
pfam05852	PSSM-ID:	283504	DUF848:	Gammaherpesvirus	protein	of	unknown	function	(DUF848)	This	family	consists	of	several	uncharacterized	proteins	from	the	Gammaherpesvirinae.
pfam05858	PSSM-ID:	147812	BIV_Env:	Bovine	immunodeficiency	virus	surface	protein	(SU)	The	bovine	lentivirus	also	known	as	the	bovine	immunodeficiency-like	virus	(BIV)	has	conserved	and	h...
pfam05864	PSSM-ID:	283512	Chordopox_RPO7:	Chordopoxvirus	DNA-directed	RNA	polymerase	7	kDa	polypeptide	(RPO7)	This	family	consists	of	several	Chordopoxvirus	DNA-directed	RNA	polymerase	7	kDa	polypeptide	sequenc...
pfam05865	PSSM-ID:	310449	Cypo_polyhedrin:	Cypovirus	polyhedrin	protein	This	family	consists	of	several	Cypovirus	polyhedrin	protein.	Polyhedrin	is	known	to	form	a	crystall...
pfam05868	PSSM-ID:	114586	Rotavirus_VP7:	Rotavirus	major	outer	capsid	protein	VP7	This	family	consists	of	several	Rotavirus	major	outer	capsid	protein	VP7	sequences.	The	rotavirus	ca...
pfam05878	PSSM-ID:	283523	Phyto_Pns9_10:	Phytoreovirus	nonstructural	protein	Pns9/Pns10	This	family	consists	of	the	Phytoreovirus	nonstructural	proteins	Pns9	and	Pns10.	The	function	of	thi...
pfam05880	PSSM-ID:	283524	Fiji_64_capsid:	Fijivirus	64	kDa	capsid	protein	This	family	consists	of	several	Fijivirus	64	kDa	capsid	proteins.
pfam05883	PSSM-ID:	283526	Baculo_RING:	Baculovirus	U-box/Ring-like	domain	This	family	consists	of	several	Baculovirus	proteins	of	around	130	residues	in	length.	The	function	...
pfam05886	PSSM-ID:	283528	Orthopox_F8:	Orthopoxvirus	F8	protein	This	family	consists	of	several	Orthopoxvirus	F8	proteins.	The	function	of	this	family	is	unknown.
pfam05892	PSSM-ID:	283531	Tricho_coat:	Trichovirus	coat	protein	This	family	consists	of	several	coat	proteins	which	are	specific	to	the	ssRNA	positive-strand,	no	DN...
pfam05894	PSSM-ID:	310463	Podovirus_Gp16:	Podovirus	DNA	encapsidation	protein	(Gp16)	This	family	consists	of	several	DNA	encapsidation	protein	(Gp16)	sequences	from	the	phi-29-like	viru...
pfam05906	PSSM-ID:	114618	DUF865:	Herpesvirus-7	repeat	of	unknown	function	(DUF865)	This	family	consists	of	a	series	of	12	repeats	of	35	amino	acids	in	length	which	are	found	exclusive...
pfam05941	PSSM-ID:	283569	Chordopox_A20R:	Chordopoxvirus	A20R	protein	This	family	consists	of	several	Chordopoxvirus	A20R	proteins.	The	A20R	protein	is	required	for	DNA	r...
pfam05950	PSSM-ID:	283576	Orthopox_A36R:	Orthopoxvirus	A36R	protein	This	family	consists	of	several	Orthopoxvirus	A36R	proteins.	The	A36R	protein	is	predicted	to	be	a	t...
pfam05955	PSSM-ID:	310500	Herpes_gp2:	Equine	herpesvirus	glycoprotein	gp2	This	family	consists	of	a	number	of	glycoprotein	gp2	sequences	from	equine	herpesviruses.
pfam05959	PSSM-ID:	283584	DUF884:	Nucleopolyhedrovirus	protein	of	unknown	function	(DUF884)	This	family	consists	of	several	hypothetical	Nucleopolyhedrovirus	proteins	of	unknown	function.
pfam05961	PSSM-ID:	283586	Chordopox_A13L:	Chordopoxvirus	A13L	protein	This	family	consists	of	A13L	proteins	from	the	Chordopoxviruses.	A13L	or	p8	is	one	of	the	three	most...
pfam05963	PSSM-ID:	283588	Cytomega_US3:	Cytomegalovirus	US3	protein	US3	of	human	cytomegalovirus	is	an	endoplasmic	reticulum	resident	transmembrane	glycoprotein	that	bi...
pfam05966	PSSM-ID:	283591	Chordopox_A33R:	Chordopoxvirus	A33R	protein	This	family	consists	of	several	Chordopoxvirus	A33R	proteins.	A33R	plays	a	role	in	promoting	Ab-resi...
pfam05984	PSSM-ID:	283605	Cytomega_UL20A:	Cytomegalovirus	UL20A	protein	This	family	consists	of	several	Cytomegalovirus	UL20A	proteins.	UL20A	is	thought	to	be	a	glycoprotei...
pfam05989	PSSM-ID:	283610	Chordopox_A35R:	Chordopoxvirus	A35R	protein	This	family	consists	of	several	Chordopoxvirus	sequences	homologous	to	the	Vaccinia	virus	A35R	prote...
pfam05993	PSSM-ID:	283614	Reovirus_M2:	Reovirus	major	virion	structural	protein	Mu-1/Mu-1C	(M2)	This	family	consists	of	several	Reovirus	major	virion	structural	protein	Mu-1/Mu-1C	(M2)	sequences.	...
pfam05999	PSSM-ID:	283619	Herpes_U5:	Herpesvirus	U5-like	family	This	family	of	Herpesvirus	includes	U4,	U5	and	UL27.
pfam06015	PSSM-ID:	283633	Chordopox_A30L:	Chordopoxvirus	A30L	protein	This	family	consists	of	several	short	Chordopoxvirus	proteins	which	are	homologous	to	the	A30L	prote...
pfam06016	PSSM-ID:	283634	Reovirus_L2:	Reovirus	core-spike	protein	lambda-2	(L2)	This	family	consists	of	several	Reovirus	core-spike	protein	lambda-2	(L2)	sequences.	The	reovirus	L2...
pfam06019	PSSM-ID:	147919	Phage_30_8:	Phage	GP30.8	protein	This	family	consists	of	several	GP30.8	proteins	from	the	T4-like	phages.	The	function	of	this	family...
pfam06024	PSSM-ID:	310542	DUF912:	Nucleopolyhedrovirus	protein	of	unknown	function	(DUF912)	This	family	consists	of	several	Nucleopolyhedrovirus	proteins	of	unknown	function.
pfam06033	PSSM-ID:	283650	DUF918:	Nucleopolyhedrovirus	protein	of	unknown	function	(DUF918)	This	family	consists	of	several	Nucleopolyhedrovirus	proteins	with	no	known	function.
pfam06034	PSSM-ID:	114740	DUF919:	Nucleopolyhedrovirus	protein	of	unknown	function	(DUF919)	This	family	consists	of	several	short	Nucleopolyhedrovirus	proteins	of	unknown	function.
pfam06040	PSSM-ID:	253527	Adeno_E3:	Adenovirus	E3	protein	This	family	consists	of	several	Adenovirus	E3	proteins.	The	E3	protein	does	not	seem	to	be	essential...
pfam06043	PSSM-ID:	283656	Reo_P9:	Reovirus	P9-like	family
pfam06061	PSSM-ID:	310566	Baculo_ME53:	Baculoviridae	ME53	ME53	is	one	of	the	major	early-transcribed	genes.	The	ME53	protein	is	reported	to	contain	a	putative...
pfam06070	PSSM-ID:	283680	Herpes_UL32:	Herpesvirus	large	structural	phosphoprotein	UL32	The	large	phosphorylated	protein	(UL32-like)	of	herpes	viruses	is	the	polypeptide	most	frequently	re...
pfam06072	PSSM-ID:	283682	Herpes_US9:	Alphaherpesvirus	tegument	protein	US9	This	family	consists	of	several	US9	and	related	proteins	from	the	Alphaherpesviruses.	The	function	o...
pfam06076	PSSM-ID:	114778	Orthopox_F14:	Orthopoxvirus	F14	protein	This	family	consists	of	several	short	Orthopoxvirus	F14	proteins.	The	function	of	this	protein	is	un...
pfam06084	PSSM-ID:	283691	Cytomega_TRL10:	Cytomegalovirus	TRL10	protein	This	family	consists	of	several	Cytomegalovirus	TRL10	proteins.	TRL10	represents	a	structural	compon...
pfam06086	PSSM-ID:	283693	Pox_A30L_A26L:	Orthopoxvirus	A26L/A30L	protein	This	family	consists	of	several	Orthopoxvirus	A26L	and	A30L	proteins.	The	Vaccinia	A30L	gene	is	regu...
pfam06088	PSSM-ID:	310581	TLP-20:	Nucleopolyhedrovirus	telokin-like	protein-20	(TLP20)	This	family	consists	of	several	Nucleopolyhedrovirus	telokin-like	protein-20	(TLP20)	sequences.	The	...
pfam06096	PSSM-ID:	283700	Baculo_8kDa:	Baculoviridae	8.2	KDa	protein	Family	of	proteins	from	various	Baculoviruses	with	undetermined	function.
pfam06112	PSSM-ID:	310597	Herpes_capsid:	Gammaherpesvirus	capsid	protein	This	family	consists	of	several	Gammaherpesvirus	capsid	proteins.	The	exact	function	of	this	family	...
pfam06126	PSSM-ID:	147993	Herpes_LAMP2:	Herpesvirus	Latent	membrane	protein	2	Family	of	Kaposi's	sarcoma-associated	herpesvirus	(HHV8)	latent	membrane	protein.
pfam06129	PSSM-ID:	283729	Chordopox_G3:	Chordopoxvirus	G3	protein	This	family	consists	of	several	Chordopoxvirus	specific	G3	proteins.	The	function	of	this	family	is	...
pfam06138	PSSM-ID:	283736	Chordopox_E11:	Chordopoxvirus	E11	protein	This	family	consists	of	several	Chordopoxvirus	E11	proteins.	The	E11	gene	of	vaccinia	virus	encodes	...
pfam06143	PSSM-ID:	114838	Baculo_11_kDa:	Baculovirus	11	kDa	family	Family	of	uncharacterized	Baculovirus	proteins	that	are	all	about	11	kDa	in	size.
pfam06145	PSSM-ID:	148007	Corona_NS1:	Coronavirus	nonstructural	protein	NS1	Bovine	coronavirus	NS1	encodes	a	4.9	kDa	protein.
pfam06184	PSSM-ID:	310640	Potex_coat:	Potexvirus	coat	protein	This	family	consists	of	several	Potexvirus	coat	proteins.
pfam06193	PSSM-ID:	283778	Orthopox_A5L:	Orthopoxvirus	A5L	protein-like	This	family	includes	several	Orthopoxvirus	A5L	proteins.	The	vaccinia	virus	WR	A5L	open	reading	fram...
pfam06208	PSSM-ID:	283790	BDV_G:	Borna	disease	virus	G	protein	This	family	consists	of	Borna	disease	virus	G	glycoprotein	sequences.	Borna	disease	virus	(BDV)	infe...
pfam06215	PSSM-ID:	283797	ISAV_HA:	Infectious	salmon	anaemia	virus	haemagglutinin	This	family	consists	of	several	infectious	salmon	anaemia	virus	haemagglutinin	proteins.	Infectious	...
pfam06216	PSSM-ID:	283798	RTBV_P46:	Rice	tungro	bacilliform	virus	P46	protein	This	family	consists	of	several	Rice	tungro	bacilliform	virus	P46	proteins.	The	function	of	this	fam...
pfam06227	PSSM-ID:	310668	Poxvirus:	dsDNA	Poxvirus	This	is	a	family	of	dsDNA	viruses,	with	no	RNA	stage,	Poxvirus	proteins.
pfam06256	PSSM-ID:	283834	Nucleo_LEF-12:	Nucleopolyhedrovirus	LEF-12	protein	This	family	consists	of	several	Nucleopolyhedrovirus	late	expression	factor-12	(LEF-12)	proteins.	Th...
pfam06269	PSSM-ID:	283844	DUF1029:	Protein	of	unknown	function	(DUF1029)	This	family	consists	of	several	short	Chordopoxvirus	proteins	of	unknown	function.
pfam06270	PSSM-ID:	114962	DUF1030:	Protein	of	unknown	function	(DUF1030)	This	family	consists	of	several	short	Circovirus	proteins	of	unknown	function.
pfam06284	PSSM-ID:	283854	Cytomega_UL84:	Cytomegalovirus	UL84	protein	This	family	consists	of	several	Cytomegalovirus	UL84	proteins.	The	open	reading	frame	UL84	of	human	...
pfam06307	PSSM-ID:	253668	Herpes_IR6:	Herpesvirus	IR6	protein	This	family	consists	of	several	Herpesvirus	IR6	proteins.	The	equine	herpesvirus	1	(EHV-1)	IR6	prote...
pfam06317	PSSM-ID:	283879	Arena_RNA_pol:	Arenavirus	RNA	polymerase	This	family	consists	of	several	Arenavirus	RNA	polymerase	proteins	(EC:2.7.7.48).
pfam06326	PSSM-ID:	283887	Vesiculo_matrix:	Vesiculovirus	matrix	protein	This	family	consists	of	several	Vesiculovirus	matrix	proteins.	The	matrix	(M)	protein	of	vesicular	s...
pfam06334	PSSM-ID:	283893	Orthopox_A47:	Orthopoxvirus	A47	protein	This	family	consists	of	several	Orthopoxvirus	A47	proteins.	The	function	of	this	family	is	unknown.
pfam06336	PSSM-ID:	283895	Corona_5a:	Coronavirus	5a	protein	This	family	consists	of	several	Coronavirus	5a	proteins.	The	function	of	this	family	is	unknown.
pfam06344	PSSM-ID:	283901	Parecho_VpG:	Parechovirus	Genome-linked	protein	This	family	is	of	the	Parechovirus	genome-linked	protein	Vpg	type	P3B.
pfam06358	PSSM-ID:	283911	DUF1065:	Protein	of	unknown	function	(DUF1065)	This	family	consists	of	several	Benyvirus	proteins	of	unknown	function.
pfam06361	PSSM-ID:	283912	RTBV_P12:	Rice	tungro	bacilliform	virus	P12	protein	This	family	consists	of	several	Rice	tungro	bacilliform	virus	P12	proteins.	The	function	of	this	fam...
pfam06363	PSSM-ID:	283913	Picorna_P3A:	Picornaviridae	P3A	protein	This	family	consists	of	the	P3A	protein	of	picornaviridae.	P3A	has	been	identified	as	a	genome-linke...
pfam06370	PSSM-ID:	191504	DUF1069:	Protein	of	unknown	function	(DUF1069)	This	family	consists	of	several	Maize	streak	virus	21.7	kDa	proteins.	The	function	of	this	family	is...
pfam06380	PSSM-ID:	148156	DUF1072:	Protein	of	unknown	function	(DUF1072)	This	family	consists	of	several	Barley	yellow	dwarf	virus	proteins	of	unknown	function.
pfam06385	PSSM-ID:	283929	Baculo_LEF-11:	Baculovirus	LEF-11	protein	This	family	consists	of	several	Baculovirus	LEF-11	proteins.	The	exact	function	of	this	family	is	un...
pfam06389	PSSM-ID:	283933	Filo_VP24:	Filovirus	membrane-associated	protein	VP24	This	family	consists	of	several	membrane-associated	protein	VP24	sequences	from	a	variety	of	Ebola	a...
pfam06407	PSSM-ID:	283948	BDV_P40:	Borna	disease	virus	P40	protein	This	family	consists	of	several	Borna	disease	virus	P40	proteins.	Borna	disease	(BD)	is	a	persistent...
pfam06436	PSSM-ID:	283973	Pneumovirus_M2:	Pneumovirus	matrix	protein	2	(M2)	This	family	consists	of	several	Pneumovirus	matrix	glycoprotein	M2	sequences.	This	family	functions	...
pfam06460	PSSM-ID:	283991	NSP13:	Coronavirus	NSP13	This	family	covers	the	NSP13	region	of	the	coronavirus	polyprotein.	This	protein	has	the	predicted	f...
pfam06471	PSSM-ID:	284002	NSP11:	NSP11	This	region	of	coronavirus	polyproteins	encodes	the	NSP11	protein.
pfam06478	PSSM-ID:	284009	Corona_RPol_N:	Coronavirus	RPol	N-terminus	This	family	covers	the	N-terminal	region	of	the	coronavirus	RNA-directed	RNA	Polymerase.
pfam06488	PSSM-ID:	115164	L_lac_phage_MSP:	Phage	tail	tube	protein	This	is	a	family	of	Siphoviridae	phage	tail	tube	proteins	including	several	from	Lactococcus	lactis.
pfam06489	PSSM-ID:	310831	Orthopox_A49R:	Orthopoxvirus	A49R	protein	This	family	consists	of	several	Orthopoxvirus	A49R	proteins.	The	function	of	this	family	is	unknown.
pfam06497	PSSM-ID:	284024	DUF1098:	Protein	of	unknown	function	(DUF1098)	This	family	consists	of	several	hypothetical	Baculovirus	proteins	of	unknown	function.
pfam06501	PSSM-ID:	253772	Herpes_U55:	Human	herpesvirus	U55	protein	This	family	consists	of	several	human	herpesvirus	U55	proteins.	The	function	of	this	family	is	unkno...
pfam06502	PSSM-ID:	115174	Equine_IAV_S2:	Equine	infectious	anaemia	virus	S2	protein	This	family	consists	of	several	equine	infectious	anaemia	virus	S2	proteins.	The	function	of	this	fa...
pfam06503	PSSM-ID:	284026	DUF1101:	Protein	of	unknown	function	(DUF1101)	This	family	consists	of	several	hypothetical	Fijivirus	proteins	of	unknown	function.
pfam06515	PSSM-ID:	115187	BDV_P10:	Borna	disease	virus	P10	protein	This	family	consists	of	several	Borna	disease	virus	P10	(or	X)	proteins.	Borna	disease	virus	(BDV)	i...
pfam06517	PSSM-ID:	284037	Orthopox_A43R:	Orthopoxvirus	A43R	protein	This	family	consists	of	several	Orthopoxvirus	A43R	proteins.	The	function	of	this	family	is	unknown.
pfam06536	PSSM-ID:	310854	Av_adeno_fibre:	Avian	adenovirus	fibre,	N-terminal	This	family	is	the	N-terminal	region	of	avian	adenovirus	fibre	proteins;	the	domain	is	frequently	fo...
pfam06556	PSSM-ID:	284071	ASFV_p27:	IAP-like	protein	p27	C-terminus	This	family	represents	the	C-terminal	region	of	the	African	swine	fever	virus	IAP-like	protein	p27.	...
pfam06591	PSSM-ID:	148289	Phage_T4_Ndd:	T4-like	phage	nuclear	disruption	protein	(Ndd)	This	family	consists	of	several	nuclear	disruption	(Ndd)	proteins	from	T4-like	phages.	Early	in	a	ba...
pfam06593	PSSM-ID:	284102	RBDV_coat:	Raspberry	bushy	dwarf	virus	coat	protein	This	family	consists	of	several	Raspberry	bushy	dwarf	virus	coat	proteins.
pfam06595	PSSM-ID:	284104	BDV_P24:	Borna	disease	virus	P24	protein	This	family	consists	of	several	Borna	disease	virus	(BDV)	P24	proteins.	The	function	of	this	family	...
pfam06598	PSSM-ID:	253815	Chlorovi_GP_rpt:	Chlorovirus	glycoprotein	repeat	This	family	consists	of	s	number	of	repeats	found	in	Chlorovirus	glycoproteins.	The	function	of	this...
pfam06599	PSSM-ID:	115269	DUF1139:	Protein	of	unknown	function	(DUF1139)	This	family	consists	of	several	hypothetical	Fijivirus	proteins	of	unknown	function.
pfam06601	PSSM-ID:	284108	Orthopox_F6:	Orthopoxvirus	F6	protein	This	family	consists	of	several	Orthopoxvirus	F6L	proteins	the	function	of	which	are	unknown.
pfam06615	PSSM-ID:	115285	DUF1147:	Protein	of	unknown	function	(DUF1147)	This	family	consists	of	several	short	Circovirus	proteins	of	unknown	function.
pfam06618	PSSM-ID:	115288	DUF1148:	Protein	of	unknown	function	(DUF1148)	This	family	consists	of	several	Maize	streak	virus	proteins	of	unknown	function.
pfam06633	PSSM-ID:	115303	DUF1155:	Protein	of	unknown	function	(DUF1155)	This	family	consists	of	several	Cucumber	mosaic	virus	ORF	IIB	proteins.	The	function	of	this	family	...
pfam06636	PSSM-ID:	253836	DUF1157:	Protein	of	unknown	function	(DUF1157)	This	family	consists	of	several	uncharacterized	proteins	from	Melanoplus	sanguinipes	entomopoxvirus	...
pfam06648	PSSM-ID:	148323	DUF1160:	Protein	of	unknown	function	(DUF1160)	This	family	consists	of	several	hypothetical	Baculovirus	proteins	of	unknown	function.
pfam06656	PSSM-ID:	284147	Tenui_PVC2:	Tenuivirus	PVC2	protein	This	family	consists	of	several	Tenuivirus	PVC2	proteins	from	Rice	grassy	stunt	virus,	Maize	stripe	...
pfam06673	PSSM-ID:	115336	L_lactis_ph-MCP:	Lactococcus	lactis	bacteriophage	major	capsid	protein	This	family	consists	of	several	Lactococcus	lactis	bacteriophage	major	capsid	proteins.
pfam06692	PSSM-ID:	115355	MNSV_P7B:	Melon	necrotic	spot	virus	P7B	protein	This	family	consists	of	several	Melon	necrotic	spot	virus	(MNSV)	P7B	proteins.	The	function	of	this	...
pfam06706	PSSM-ID:	115368	CTV_P6:	Citrus	tristeza	virus	6-kDa	protein	This	family	consists	of	several	Citrus	tristeza	virus	(CTV)	6-kDa,	51	residue	long	hydrophobic	(P6)	...
pfam06712	PSSM-ID:	115374	DUF1199:	Protein	of	unknown	function	(DUF1199)	This	family	consists	of	several	hypothetical	Feline	immunodeficiency	virus	(FIV)	proteins.	Members	o...
pfam06714	PSSM-ID:	148361	Gp5_OB:	Gp5	N-terminal	OB	domain	This	domain	is	found	at	the	N	terminus	of	the	Gp5	baseplate	protein	of	bacteriophage	T4.	This	domain...
pfam06716	PSSM-ID:	284193	DUF1201:	Protein	of	unknown	function	(DUF1201)	This	family	consists	of	several	Sugar	beet	yellow	virus	(SBYV)	putative	membrane-binding	proteins	of...
pfam06720	PSSM-ID:	284197	Phi-29_GP16_7:	Bacteriophage	phi-29	early	protein	GP16.7	This	family	consists	of	several	bacteriophage	phi-29	early	protein	GP16.7	sequences	of	around	130	re...
pfam06734	PSSM-ID:	284210	UL97:	UL97	This	family	represents	a	conserved	region	within	viral	UL97	phosphotransferases.	UL97	participates	i...
pfam06770	PSSM-ID:	284239	Arif-1:	Actin-rearrangement-inducing	factor	(Arif-1)	This	family	consists	of	several	Nucleopolyhedrovirus	actin-rearrangement-inducing	factor	(Arif-1)	pr...
pfam06771	PSSM-ID:	284240	Desmo_N:	Viral	Desmoplakin	N-terminus	This	family	represents	the	N-terminus	of	viral	desmoplakin.	Desmoplakin	is	a	component	of	mature	des...
pfam06795	PSSM-ID:	284263	Erythrovirus_X:	Erythrovirus	X	protein	This	family	consists	of	several	Erythrovirus	X	proteins	which	seem	to	be	found	exclusively	in	human	...
pfam06802	PSSM-ID:	284269	DUF1231:	Protein	of	unknown	function	(DUF1231)	This	family	consists	of	several	Orthopoxvirus	specific	proteins	predominantly	of	around	340	residues...
pfam06815	PSSM-ID:	284281	RVT_connect:	Reverse	transcriptase	connection	domain	This	domain	is	known	as	the	connection	domain.	This	domain	lies	between	the	thumb	and	palm	domains.
pfam06822	PSSM-ID:	284287	DUF1235:	Protein	of	unknown	function	(DUF1235)	This	family	contains	a	number	of	viral	proteins	of	unknown	function.
pfam06837	PSSM-ID:	284300	Fijivirus_P9-2:	Fijivirus	P9-2	protein	This	family	consists	of	several	Fijivirus	specific	P9-2	proteins	from	Rice	black	streaked	dwarf	viru...
pfam06851	PSSM-ID:	284311	DUF1247:	Protein	of	unknown	function	(DUF1247)	This	family	contains	a	number	of	hypothetical	viral	proteins	of	unknown	function	approximately	200	r...
pfam06856	PSSM-ID:	311049	DUF1251:	Protein	of	unknown	function	(DUF1251)	This	family	consists	of	the	N-terminal	region	of	several	hypothetical	Nucleopolyhedrovirus	proteins	...
pfam06861	PSSM-ID:	115513	BALF1:	BALF1	protein	This	family	consists	of	several	BALF1	proteins	which	seem	to	be	specific	to	the	Lymphocryptoviruses....
pfam06878	PSSM-ID:	284331	Pkip-1:	Pkip-1	protein	This	family	consists	of	several	Pkip-1	proteins	which	seem	to	be	specific	to	Nucleopolyhedroviruses....
pfam06919	PSSM-ID:	284364	Phage_T4_Gp30_7:	Phage	Gp30.7	protein	This	family	consists	of	several	phage	Gp30.7	proteins	of	121	residues	in	length.	Family	members	seem...
pfam06922	PSSM-ID:	115570	CTV_P13:	Citrus	tristeza	virus	P13	protein	This	family	consists	of	several	Citrus	tristeza	virus	(CTV)	P13	13-kDa	proteins.	Citrus	tristeza	vir...
pfam06929	PSSM-ID:	284370	Rotavirus_VP3:	Rotavirus	VP3	protein	This	family	consists	of	several	Rotavirus	specific	VP3	proteins.	VP3	is	known	to	be	a	viral	guanylyl...
pfam06931	PSSM-ID:	284372	Adeno_E4_ORF3:	Mastadenovirus	E4	ORF3	protein	This	family	consists	of	several	Mastadenovirus	E4	ORF3	proteins.	Early	proteins	E4	ORF3	and	E4	ORF6	...
pfam06992	PSSM-ID:	284423	Phage_lambda_P:	Replication	protein	P	This	family	consists	of	several	Bacteriophage	lambda	replication	protein	P	like	proteins.	The	bacter...
pfam07013	PSSM-ID:	284441	DUF1314:	Protein	of	unknown	function	(DUF1314)	This	family	consists	of	several	Alphaherpesvirus	proteins	of	around	200	residues	in	length.	The	func...
pfam07020	PSSM-ID:	115660	Orthopox_C10L:	Orthopoxvirus	C10L	protein	This	family	consists	of	several	Orthopoxvirus	C10L	proteins.	C10L	viral	protein	can	play	an	importan...
pfam07028	PSSM-ID:	284451	DUF1319:	Protein	of	unknown	function	(DUF1319)	This	family	contains	a	number	of	viral	proteins	of	unknown	function	approximately	200	residues	long....
pfam07033	PSSM-ID:	284455	Orthopox_B11R:	Orthopoxvirus	B11R	protein	This	family	consists	of	several	Orthopoxvirus	B11R	proteins	of	around	70	residues	in	length.	The	fun...
pfam07038	PSSM-ID:	70500	DUF1324:	Protein	of	unknown	function	(DUF1324)	This	family	consists	of	several	Circovirus	proteins	of	around	60	residues	in	length.	The	function	of...
pfam07048	PSSM-ID:	115686	DUF1331:	Protein	of	unknown	function	(DUF1331)	This	family	consists	of	several	Circovirus	proteins	of	around	35	residues	in	length.	Members	of	this...
pfam07056	PSSM-ID:	284470	DUF1335:	Protein	of	unknown	function	(DUF1335)	This	family	represents	a	conserved	region	approximately	130	residues	long	within	a	number	of	protein...
pfam07066	PSSM-ID:	284478	DUF3882:	Lactococcus	phage	M3	protein	This	family	consists	of	several	Lactococcus	phage	middle-3	(M3)	proteins	of	around	160	residues	in	l...
pfam07067	PSSM-ID:	115703	DUF1340:	Protein	of	unknown	function	(DUF1340)	This	family	consists	of	several	hypothetical	Streptococcus	thermophilus	bacteriophage	proteins	of	ar...
pfam07068	PSSM-ID:	284479	Gp23:	Major	capsid	protein	Gp23	This	family	contains	a	number	of	major	capsid	Gp23	proteins	approximately	500	residues	long,	from	T4...
pfam07069	PSSM-ID:	115705	PRRSV_2b:	Porcine	reproductive	and	respiratory	syndrome	virus	2b	This	family	consists	of	several	Porcine	reproductive	and	respiratory	syndrome	virus	(PRRSV)	ORF2b	pr...
pfam07118	PSSM-ID:	284521	DUF1374:	Protein	of	unknown	function	(DUF1374)	This	family	consists	of	several	hypothetical	Sulfolobus	virus	proteins	of	around	100	residues	in	len...
pfam07124	PSSM-ID:	284526	Phytoreo_P8:	Phytoreovirus	outer	capsid	protein	P8	This	family	consists	of	several	Phytoreovirus	outer	capsid	protein	P8	sequences.
pfam07131	PSSM-ID:	284532	DUF1382:	Protein	of	unknown	function	(DUF1382)	This	family	consists	of	several	hypothetical	Escherichia	coli	and	bacteriophage	lambda-like	proteins...
pfam07134	PSSM-ID:	254068	DUF1383:	Protein	of	unknown	function	(DUF1383)	This	family	consists	of	several	hypothetical	Nucleopolyhedrovirus	proteins	of	around	375	residues	in...
pfam07138	PSSM-ID:	311220	DUF1386:	Protein	of	unknown	function	(DUF1386)	This	family	consists	of	several	hypothetical	Nucleopolyhedrovirus	proteins	of	around	350	residues	in...
pfam07141	PSSM-ID:	284539	Phage_term_sma:	Putative	bacteriophage	terminase	small	subunit	This	family	consists	of	several	putative	Lactococcus	bacteriophage	terminase	small	subunit	proteins....
pfam07150	PSSM-ID:	284546	DUF1390:	Protein	of	unknown	function	(DUF1390)	This	family	consists	of	several	Paramecium	bursaria	chlorella	virus	1	(PBCV-1)	proteins	of	around	25...
pfam07153	PSSM-ID:	284549	Marek_SORF3:	Marek's	disease-like	virus	SORF3	protein	This	family	consists	of	several	SORF3	proteins	from	the	Marek's	disease-like	viruses.	Members	of	thi...
pfam07184	PSSM-ID:	115814	CTV_P33:	Citrus	tristeza	virus	P33	protein	This	family	consists	of	several	Citrus	tristeza	virus	(CTV)	P33	proteins.	The	function	of	P33	is	unc...
pfam07188	PSSM-ID:	284577	KSHV_K8:	Kaposi's	sarcoma-associated	herpesvirus	(KSHV)	K8	protein	This	family	consists	of	Kaposi's	sarcoma-associated	herpesvirus	(KSHV)	K8	proteins.	KSHV	is	a	human	...
pfam07190	PSSM-ID:	148663	DUF1406:	Protein	of	unknown	function	(DUF1406)	This	family	consists	of	several	Orthopoxvirus	proteins	of	around	185	resides	in	length.	Members	of	t...
pfam07204	PSSM-ID:	115833	Orthoreo_P10:	Orthoreovirus	membrane	fusion	protein	p10	This	family	consists	of	several	Orthoreovirus	membrane	fusion	protein	p10	sequences.	p10	is	thought	...
pfam07206	PSSM-ID:	284592	Baculo_LEF-10:	Baculovirus	late	expression	factor	10	(LEF-10)	This	family	consists	of	several	Baculovirus	specific	late	expression	factor	10	(LEF-10)	sequences.	L...
pfam07230	PSSM-ID:	311277	Peptidase_S80:	Bacteriophage	T4-like	capsid	assembly	protein	(Gp20)	This	family	consists	of	several	bacteriophage	T4-like	capsid	assembly	(or	portal)	proteins.	The	exac...
pfam07234	PSSM-ID:	284616	DUF1426:	Protein	of	unknown	function	(DUF1426)	This	family	consists	of	several	Banana	bunchy	top	virus	proteins	of	around	120	residues	in	length.	A...
pfam07236	PSSM-ID:	284618	Phytoreo_S7:	Phytoreovirus	S7	protein	This	family	consists	of	several	Phytoreovirus	S7	proteins	which	are	thought	to	be	viral	core	protein...
pfam07243	PSSM-ID:	311284	Phlebovirus_G1:	Phlebovirus	glycoprotein	G1	This	family	consists	of	several	Phlebovirus	glycoprotein	G1	sequences.	Members	of	the	Bunyaviridae	f...
pfam07245	PSSM-ID:	148700	Phlebovirus_G2:	Phlebovirus	glycoprotein	G2	This	family	consists	of	several	Phlebovirus	glycoprotein	G2	sequences.	Members	of	the	Bunyaviridae	f...
pfam07246	PSSM-ID:	148701	Phlebovirus_NSM:	Phlebovirus	nonstructural	protein	NS-M	This	family	consists	of	several	Phlebovirus	nonstructural	NS-M	proteins	which	represent	the	N-termin...
pfam07255	PSSM-ID:	284630	Benyvirus_14KDa:	Benyvirus	14KDa	protein	This	family	consists	of	several	Benyvirus	specific	14KDa	proteins	of	around	125	residues	in	length.	...
pfam07267	PSSM-ID:	311298	Nucleo_P87:	Nucleopolyhedrovirus	capsid	protein	P87	This	family	consists	of	several	Nucleopolyhedrovirus	capsid	protein	P87	sequences.	P87	is	expressed	...
pfam07272	PSSM-ID:	148716	Orthoreo_P17:	Orthoreovirus	P17	protein	This	family	consists	of	several	Orthoreovirus	P17	proteins.	P17	is	specified	be	ORF2	of	the	S1	gene	...
pfam07280	PSSM-ID:	148722	DUF1443:	Protein	of	unknown	function	(DUF1443)	This	family	consists	of	several	Baculovirus	proteins	of	around	55	residues	in	length.	The	function	o...
pfam07322	PSSM-ID:	284687	Seadorna_Vp10:	Seadornavirus	Vp10	This	family	consists	of	several	Seadornavirus	Vp10	proteins	found	in	the	Banna	and	Kadipiro	viruses....
pfam07325	PSSM-ID:	148753	Curto_V2:	Curtovirus	V2	protein	This	family	consists	of	several	Curtovirus	V2	proteins.	The	exact	function	of	V2	is	unclear	but	it	i...
pfam07340	PSSM-ID:	284701	Herpes_IE1:	Cytomegalovirus	IE1	protein	Expression	from	a	human	cytomegalovirus	early	promoter	(E1.7)	has	been	shown	to	be	activated	in	tran...
pfam07346	PSSM-ID:	311348	DUF1477:	Protein	of	unknown	function	(DUF1477)	This	family	consists	of	several	hypothetical	Nucleopolyhedrovirus	proteins	of	around	100	resides	in	...
pfam07349	PSSM-ID:	284709	DUF1478:	Protein	of	unknown	function	(DUF1478)	This	family	consists	of	several	hypothetical	Sapovirus	proteins	of	around	165	residues	in	length.	Th...
pfam07380	PSSM-ID:	284734	Pneumo_M2:	Pneumovirus	M2	protein	This	family	consists	of	several	Pneumovirus	M2	proteins.	The	M2-1	protein	of	respiratory	syncytial	v...
pfam07387	PSSM-ID:	254182	Seadorna_VP7:	Seadornavirus	VP7	This	family	consists	of	several	Seadornavirus	specific	VP7	proteins	of	around	305	residues	in	length...
pfam07389	PSSM-ID:	284742	DUF1500:	Protein	of	unknown	function	(DUF1500)	This	family	consists	of	several	Orthopoxvirus	specific	proteins	of	around	100	residues	in	length.	Th...
pfam07397	PSSM-ID:	116019	DUF1502:	Repeat	of	unknown	function	(DUF1502)	This	family	consists	of	a	number	of	repeats	of	around	34	residues	in	length.	Members	of	this	family	...
pfam07401	PSSM-ID:	116023	Lenti_VIF_2:	Bovine	Lentivirus	VIF	protein	This	family	consists	of	several	Lentivirus	viral	infectivity	factor	(VIF)	proteins.	VIF	is	known	to	...
pfam07402	PSSM-ID:	284752	Herpes_U26:	Human	herpesvirus	U26	protein	This	family	consists	of	several	Human	herpesvirus	U26	proteins	of	around	300	residues	in	length.	The...
pfam07407	PSSM-ID:	284756	Seadorna_VP6:	Seadornavirus	VP6	protein	This	family	consists	of	several	VP6	proteins	from	the	Banna	virus	as	well	as	a	related	protein	VP5	f...
pfam07410	PSSM-ID:	311385	Phage_Gp111:	Streptococcus	thermophilus	bacteriophage	Gp111	protein	This	family	consists	of	several	Streptococcus	thermophilus	bacteriophage	Gp111	proteins	of	around	11...
pfam07413	PSSM-ID:	284761	Herpes_UL37_2:	Betaherpesvirus	immediate-early	glycoprotein	UL37	This	family	consists	of	several	Betaherpesvirus	immediate-early	glycoprotein	UL37	sequences.	The	hum...
pfam07415	PSSM-ID:	284762	Herpes_LMP2:	Gammaherpesvirus	latent	membrane	protein	(LMP2)	protein	This	family	consists	of	several	Gammaherpesvirus	latent	membrane	protein	(LMP2)	proteins.	Epstein-Ba...
pfam07416	PSSM-ID:	284763	Crinivirus_P26:	Crinivirus	P26	protein	This	family	consists	of	several	Crinivirus	P26	proteins	which	seem	to	be	found	exclusively	in	the	Le...
pfam07420	PSSM-ID:	284767	DUF1509:	Protein	of	unknown	function	(DUF1509)	This	family	consists	of	several	uncharacterized	viral	proteins	from	the	Marek's	disease-like	viruses...
pfam07436	PSSM-ID:	284780	Curto_V3:	Curtovirus	V3	protein	This	family	consists	of	several	Curtovirus	V3	proteins	of	around	90	residues	in	length.	The	function...
pfam07447	PSSM-ID:	311406	VP40:	Matrix	protein	VP40	This	family	contains	viral	VP40	matrix	proteins	that	seem	to	be	restricted	to	the	Filoviridae.	These...
pfam07781	PSSM-ID:	285076	Reovirus_Mu2:	Reovirus	minor	core	protein	Mu-2	This	family	represents	the	Reovirus	core	protein	Mu-2.	Mu-2	is	a	microtubule	associated	protein	and	...
pfam07785	PSSM-ID:	285079	DUF1623:	Protein	of	unknown	function	(DUF1623)	The	members	of	this	family	are	all	derived	from	relatively	short	hypothetical	proteins	thought	to	be...
pfam07880	PSSM-ID:	285163	T4_gp9_10:	Bacteriophage	T4	gp9/10-like	protein	The	members	of	this	family	are	similar	to	gene	products	9	(gp9)	and	10	(gp10)	of	bacteriophage	T4.	B...
pfam07921	PSSM-ID:	254516	Fibritin_C:	Fibritin	C-terminal	region	This	family	features	sequences	bearing	similarity	to	the	C-terminal	portion	of	the	bacteriophage	T4	...
pfam07925	PSSM-ID:	285203	RdRP_5:	Reovirus	RNA-dependent	RNA	polymerase	lambda	3	The	sequences	in	this	family	are	similar	to	the	reoviral	minor	core	protein	lambda	3	which	function...
pfam07948	PSSM-ID:	285223	Nairovirus_M:	Nairovirus	M	polyprotein-like	The	sequences	in	this	family	are	similar	to	the	Dugbe	virus	M	polyprotein	precursor,	which	includes	...
pfam07982	PSSM-ID:	285256	Herpes_UL74:	Herpes	UL74	glycoproteins	Members	of	this	family	are	viral	glycoproteins	that	form	part	of	an	envelope	complex.
pfam08001	PSSM-ID:	285273	CMV_US:	CMV	US	This	is	a	family	of	unique	short	(US)	cytoplasmic	glycoproteins	which	are	expressed	in	cytomegalovir...
pfam08008	PSSM-ID:	285280	Viral_cys_rich:	Viral	cysteine	rich	Members	of	this	family	are	polydna	viral	proteins	that	contain	a	cysteine	rich	motif.	Some	members	o...
pfam08087	PSSM-ID:	191941	Toxin_18:	Conotoxin	O-superfamily	This	family	consists	of	members	of	the	conotoxin	O-superfamily.	The	O-superfamily	of	conotoxins	cons...
pfam08133	PSSM-ID:	285360	Nuclease_act:	Anticodon	nuclease	activator	family	This	family	consists	of	the	anticodon	nuclease	activator	proteins.	Pre-existing	host	tRNAs	are	repro...
pfam08135	PSSM-ID:	285362	EPV_E5:	Major	transforming	protein	E5	family	This	family	consists	of	the	major	transforming	proteins	(E5)	of	the	bovine	papilloma	virus	(BPV).	Th...
pfam08196	PSSM-ID:	285414	UL2:	UL2	protein	Orf	UL2	of	Human	cytomegalovirus	(HCMV)	which	is	a	short	protein	of	unknown	function
pfam08197	PSSM-ID:	285415	TT_ORF2a:	pORF2a	truncated	protein	Most	isolated	ORF2	of	TT	virus	(TTV)	encode	a	49	amino	acids	protein	(pORF2a)	because	of	an	in-frame...
pfam08199	PSSM-ID:	285417	E2:	Bacteriophage	E2-like	protein	Short	conseved	protein	described	in	Lactococcus	Bacteriophage	c2	of	37	amino	acids.
pfam08200	PSSM-ID:	285418	Phage_1_1:	Bacteriophage	1.1	Protein	Gene	1.1	in	Bacteriophage	T7	encodes	a	42	amino	acid	protein,	rich	in	basic	amino	acids	suggesting	i...
pfam08289	PSSM-ID:	285488	Flu_M1_C:	Influenza	Matrix	protein	(M1)	C-terminal	domain	This	region	is	thought	to	be	a	second	domain	of	the	M1	matrix	protein.
pfam08290	PSSM-ID:	285489	Hep_core_N:	Hepatitis	core	protein,	putative	zinc	finger	This	short	region	is	found	at	the	N-terminus	of	some	hepatitis	core	proteins.	Its	conservation	of	fo...
pfam08300	PSSM-ID:	311967	HCV_NS5a_1a:	Hepatitis	C	virus	non-structural	5a	zinc	finger	domain	The	molecular	function	of	the	non-structural	5a	protein	is	uncertain.	The	NS5a	protein	is	phosphoryl...
pfam08301	PSSM-ID:	149382	HCV_NS5a_1b:	Hepatitis	C	virus	non-structural	5a	domain	1b	The	molecular	function	of	the	non-structural	5a	protein	is	uncertain.	The	NS5a	protein	is	phosphoryl...
pfam08358	PSSM-ID:	149427	Flexi_CP_N:	Carlavirus	coat	This	domain	is	found	together	with	the	viral	coat	protein	domain	(pfam00286)	in	coat/capsid	proteins...
pfam08398	PSSM-ID:	285583	Parvo_coat_N:	Parvovirus	coat	protein	VP1	This	is	the	N-terminal	region	of	the	Parvovirus	VP1	coat	protein.	Also	see	Parvovirus	coat	protein	V...
pfam08404	PSSM-ID:	285589	Baculo_p74_N:	Baculoviridae	P74	N-terminal	This	domain	is	found	at	the	N-terminus	of	P74	occlusion-derived	virus	(ODV)	envelope	proteins	which	...
pfam08405	PSSM-ID:	285590	Calici_PP_N:	Viral	polyprotein	N-terminal	This	domain	is	found	at	the	N-terminus	of	non-structural	viral	polyproteins	of	the	Caliciviridae	sub...
pfam08408	PSSM-ID:	312046	DNA_pol_B_3:	DNA	polymerase	family	B	viral	insert	This	viral	domain	is	found	between	the	exonuclease	domain	of	the	DNA	polymerase	family	B	(pfam03104)...
pfam08435	PSSM-ID:	312066	Calici_coat_C:	Calicivirus	coat	protein	C-terminal	This	is	the	calicivirus	coat	protein	(pfam00915)	C-terminal	region.
pfam08440	PSSM-ID:	285618	Poty_PP:	Potyviridae	polyprotein	This	domain	is	found	in	polyproteins	of	the	viral	Potyviridae	taxon.
pfam08452	PSSM-ID:	285628	DNAP_B_exo_N:	DNA	polymerase	family	B	exonuclease	domain,	N-terminal	This	domain	is	found	in	viral	DNA	polymerases	to	the	N-terminus	of	DNA	polymerase	family	B	exonuclea...
pfam08456	PSSM-ID:	285632	Vmethyltransf_C:	Viral	methyltransferase	C-terminal	This	domain	is	found	to	the	C-terminus	of	the	viral	methyltransferase	domain	(pfam01660)	in	single-s...
pfam08462	PSSM-ID:	117039	Carmo_coat_C:	Carmovirus	coat	protein	This	domain	is	found	to	the	C-terminus	of	the	pfam00729	domain	in	Carmoviruses.
pfam08464	PSSM-ID:	312086	Gemini_AC4_5_2:	Geminivirus	AC4/5	conserved	region	This	domain	is	found	in	replication	initiator	(Rep)	associated	proteins	such	as	AC5	in	the	Geminivir...
pfam08465	PSSM-ID:	285639	Herpes_TK_C:	Thymidine	kinase	from	Herpesvirus	C-terminal	This	domain	is	found	towards	the	C	terminus	in	Herpesvirus	Thymidine	kinases.
pfam08467	PSSM-ID:	285641	Luteo_P1-P2:	Luteovirus	RNA	polymerase	P1-P2/replicase	This	domain	is	found	in	RNA-dependent	RNA	polymerase	P1-P2	fusion/replicase	proteins	in	plant	Luteov...
pfam08469	PSSM-ID:	285643	NPHI_C:	Nucleoside	triphosphatase	I	C-terminal	This	viral	domain	is	found	to	the	C-terminus	of	Poxvirus	nucleoside	triphosphatase	phosphohydrolase	...
pfam08475	PSSM-ID:	285649	Baculo_VP91_N:	Viral	capsid	protein	91	N-terminal	This	domain	is	found	in	Baculoviridae	including	the	nucleopolyhedrovirus	at	the	N-terminus	of	the	vi...
pfam08476	PSSM-ID:	285650	VD10_N:	Viral	D10	N-terminal	This	domain	is	found	on	the	N-terminus	of	the	viral	protein	D10	(VD10)	and	the	related	MutT	motif	pr...
pfam08500	PSSM-ID:	149522	Tombus_P33:	Tombusvirus	p33	Tombusviruses,	which	replicate	in	a	wide	range	of	plant	hosts,	replicate	with	the	help	of	viral	repl...
pfam08677	PSSM-ID:	285840	GP11:	GP11	baseplate	wedge	protein	GP11	is	a	viral	structural	protein	that	connects	short	tail	fibres	to	the	baseplate.	The	tail	region...
pfam08684	PSSM-ID:	312269	ocr:	DNA	mimic	ocr	The	structure	of	an	ocr	protein	from	bacteriophage	T7	has	shown	that	this	protein	mimics	the	size	an...
pfam08705	PSSM-ID:	312289	Gag_p6:	Gag	protein	p6	HIV	protein	p6	contains	two	late-budding	domains	(L	domains)	which	are	short	sequence	motifs	essenti...
pfam08710	PSSM-ID:	285872	nsp9:	nsp9	replicase	nsp9	is	a	single-stranded	RNA-binding	viral	protein	likely	to	be	involved	in	RNA	synthesis.	Its	stru...
pfam08715	PSSM-ID:	312298	Viral_protease:	Papain	like	viral	protease	This	family	of	viral	proteases	are	similar	to	the	papain	protease	and	are	required	for	proteolytic	p...
pfam08716	PSSM-ID:	285878	nsp7:	nsp7	replicase	nsp7	(non	structural	protein	7)	has	been	implicated	in	viral	RNA	replication	and	is	predominantly	al...
pfam08717	PSSM-ID:	285879	nsp8:	nsp8	replicase	Viral	nsp8	(non	structural	protein	8)	forms	a	hexadecameric	supercomplex	with	nsp7	that	adopts	a	hol...
pfam08720	PSSM-ID:	72144	Hema_stalk:	Influenza	C	hemagglutinin	stalk	This	domain	corresponds	to	the	stalk	segment	of	hemagglutinin	in	influenza	C	virus.	It	forms	a	coile...
pfam08723	PSSM-ID:	72147	Gag_p15:	Gag	protein	p15	Gag	p15	is	a	viral	membrane-binding	matrix	protein	which	is	alpha	helical	in	structure.
pfam08724	PSSM-ID:	312303	Rep_N:	Rep	protein	catalytic	domain	like	Adeno-associated	virus	(AAV)	Replication	(Rep)	protein	is	essential	for	viral	replication	and	integr...
pfam08727	PSSM-ID:	312306	P3A:	Poliovirus	3A	protein	like	This	domain	is	found	in	positive-strand	RNA	viruses.	The	3A	protein	is	a	critical	component	of	the	p...
pfam08762	PSSM-ID:	255023	CRPV_capsid:	CRPV	capsid	protein	like	This	is	a	family	of	capsid	proteins	found	in	positive	stranded	ssRNA	viruses	such	as	cricket	paralys...
pfam08779	PSSM-ID:	285932	SARS_X4:	SARS	coronavirus	X4	like	The	structure	of	the	coronavirus	X4	protein	(also	known	as	7a	and	U122)	shows	similarities	to	the	im...
pfam08789	PSSM-ID:	285942	PBCV_basic_adap:	PBCV-specific	basic	adaptor	domain	The	small	PBCV-specific	basic	adaptor	domain	is	found	fused	to	S/T	protein	kinases	and	the	2-Cystein...
pfam08792	PSSM-ID:	285944	A2L_zn_ribbon:	A2L	zinc	ribbon	domain	This	zinc	ribbon	domain	is	found	associated	with	some	viral	A2L	transcription	factors.
pfam08793	PSSM-ID:	285945	2C_adapt:	2-cysteine	adaptor	domain	The	virus-specific	2-cysteine	adaptor	domain	is	found	fused	to	OTU/A20-like	peptidases	and	S/T	prote...
pfam08804	PSSM-ID:	285956	gp32:	gp32	DNA	binding	protein	like	gp32	is	a	single	stranded	(ss)	DNA	binding	protein	in	bacteriophage	T4	that	is	essential	for	DNA	rep...
pfam08931	PSSM-ID:	286074	Caudo_bapla_RBP:	Receptor-binding	protein	of	phage	tail	base-plate	Siphoviridae,	head	Caudo_bapla_RBP	is	a	family	of	proteins	expressed	from	ORF18	of	the	Lactococcus	P2-like	phage.	This	...
pfam08935	PSSM-ID:	286076	VP4_2:	Viral	protein	VP4	subunit	This	domain	is	predominantly	found	in	viral	proteins	from	the	family	Picornaviridae.	It	is	VP4	of	th...
pfam08948	PSSM-ID:	286089	DUF1859:	Domain	of	unknown	function	(DUF1859)	This	domain	has	no	known	function.	It	is	predominantly	found	in	the	N-terminus	of	bacteriophage	spik...
pfam08949	PSSM-ID:	312491	DUF1860:	Domain	of	unknown	function	(DUF1860)	This	domain	has	no	known	function.	It	is	predominantly	found	in	the	C-terminus	of	bacteriophage	spik...
pfam08978	PSSM-ID:	117544	Reoviridae_Vp9:	Reoviridae	VP9	This	domain	is	found	in	various	VP9	viral	outer-coat	proteins.	It	has	no	known	function.
pfam08993	PSSM-ID:	286130	T4_Gp59_N:	T4	gene	Gp59	loader	of	gp41	DNA	helicase	Bacteriophage	T4	gene-59	helicase	assembly	protein	is	required	for	recombination-dependent	DNA	repli...
pfam08994	PSSM-ID:	286131	T4_Gp59_C:	T4	gene	Gp59	loader	of	gp41	DNA	helicase	C-term	Bacteriophage	T4	gene-59	helicase	assembly	protein	is	required	for	recombination-dependent	DNA	repli...
pfam09010	PSSM-ID:	286145	AsiA:	Anti-Sigma	Factor	A	Anti-sigma	factor	A	is	a	transcriptional	inhibitor	that	inhibits	sigma	70-directed	transcription	by	...
pfam09018	PSSM-ID:	312535	Phage_Capsid_P3:	P3	major	capsid	protein	The	P3	major	capsid	protein	adopts	a	'double-barrel'	structure	comprising	two	eight-stranded	viral	b...
pfam09063	PSSM-ID:	312558	Phage_coat:	Phage	PP7	coat	protein	Members	of	this	family	form	the	capsid	of	P.	aeruginosa	phage	PP7.	They	adopt	a	secondary	structure	...
pfam09080	PSSM-ID:	286206	K-cyclin_vir_C:	K	cyclin,	C	terminal	Members	of	this	family	adopt	a	secondary	structure	consisting	of	a	five	alpha-helix	cyclin	fold.	Int...
pfam09089	PSSM-ID:	255175	gp12-short_mid:	Phage	short	tail	fibre	protein	gp12,	middle	domain	Members	of	this	family	adopt	a	right-handed	triple-stranded	beta-helix	fold,	and	are	found	in	the	mi...
pfam09096	PSSM-ID:	286219	Phage-tail_2:	Baseplate	structural	protein,	domain	2	Members	of	this	family	adopt	a	beta	barrel	structure	with	a	Greek	key	topology,	which	is	topological...
pfam09097	PSSM-ID:	286220	Phage-tail_1:	Baseplate	structural	protein,	domain	1	Members	of	this	family	adopt	a	beta	barrel	structure	with	a	Greek	key	topology,	which	is	topological...
pfam09114	PSSM-ID:	312591	MotA_activ:	Transcription	factor	MotA,	activation	domain	Members	of	this	family	of	viral	protein	domains	are	implicated	in	transcriptional	activation.	They	a...
pfam09124	PSSM-ID:	312597	Endonuc-dimeris:	T4	recombination	endonuclease	VII,	dimerisation	Members	of	this	family,	which	are	predominantly	found	in	Bacteriophage	T4	recombination	endonuclease...
pfam09158	PSSM-ID:	286268	MotCF:	Bacteriophage	T4	MotA,	C-terminal	Members	of	this	family	adopt	a	compact	alpha/beta	structure	comprising	three	alpha-helices	and	six	b...
pfam09198	PSSM-ID:	72614	T4-Gluco-transf:	Bacteriophage	T4	beta-glucosyltransferase	Members	of	this	family	are	DNA-modifying	enzymes	encoded	by	bacteriophage	T4	that	transfer	glucose	f...
pfam09213	PSSM-ID:	117766	M3:	M3	Members	of	this	family	of	viral	chemokine	binding	proteins	adopt	a	structure	consisting	of	two	diffe...
pfam09214	PSSM-ID:	286319	Prd1-P2:	Bacteriophage	Prd1,	adsorption	protein	P2	Members	of	this	family	form	a	set	of	bacteriophage	adsorption	proteins,	composed	mainly	of	beta-stra...
pfam09215	PSSM-ID:	286320	Phage-Gp8:	Bacteriophage	T4,	Gp8	Members	of	this	family	of	viral	baseplate	structural	proteins	adopt	a	structure	consisting	of	a	thre...
pfam09231	PSSM-ID:	286334	RDV-p3:	Rice	dwarf	virus	p3	Members	of	this	family	are	core	structural	proteins	found	in	the	double-stranded	RNA	virus	Phytoreov...
pfam09241	PSSM-ID:	286342	Herp-Cyclin:	Herpesviridae	viral	cyclin	Members	of	this	family	of	viral	cyclins	adopt	a	helical	structure	consisting	of	five	alpha-helices,	...
pfam09251	PSSM-ID:	312676	PhageP22-tail:	Salmonella	phage	P22	tail-spike	Members	of	this	family	of	viral	domains	adopt	a	structure	consisting	of	a	single-stranded	right-hand...
pfam09266	PSSM-ID:	286365	VirDNA-topo-I_N:	Viral	DNA	topoisomerase	I,	N-terminal	Members	of	this	family	are	predominantly	found	in	viral	DNA	topoisomerase,	and	assume	a	beta(2)-alph...
pfam09293	PSSM-ID:	286386	RNaseH_C:	T4	RNase	H,	C	terminal	Members	of	this	family	are	found	in	T4	RNaseH	ribonuclease,	and	adopt	a	SAM	domain-like	fold,	consis...
pfam09300	PSSM-ID:	286393	Tecti-min-caps:	Tectiviridae,	minor	capsid	Members	of	this	family	form	the	minor	capsid	protein	of	various	Tectiviridae.
pfam09301	PSSM-ID:	286394	DUF1970:	Domain	of	unknown	function	(DUF1970)	Members	of	this	family	consist	of	various	uncharacterized	viral	hypothetical	proteins.
pfam09372	PSSM-ID:	286461	PRANC:	PRANC	domain	This	presumed	domain	is	found	at	the	C-terminus	of	a	variety	of	Pox	virus	proteins.	The	PRANC	(Pox	p...
pfam09399	PSSM-ID:	286484	SARS_lipid_bind:	SARS	lipid	binding	protein	This	is	a	family	of	proteins	found	in	SARS	coronavirus.	The	protein	has	a	novel	fold	which	forms	a	d...
pfam09401	PSSM-ID:	286486	NSP10:	RNA	synthesis	protein	NSP10	Non-structural	protein	10	(NSP10)	is	involved	in	RNA	synthesis.	it	is	synthesized	as	a	polyprotein	w...
pfam09408	PSSM-ID:	312790	Spike_rec_bind:	Spike	receptor	binding	domain	Spike	is	an	envelope	glycoprotein	which	aids	viral	entry	into	the	host	cell.	This	domain	corresponds...
pfam09590	PSSM-ID:	150302	Env-gp36:	Lentivirus	surface	glycoprotein	This	protein	is	found	in	feline	immunodeficiency	retrovirus.	It	represents	the	surface	glycoprotein	...
pfam09593	PSSM-ID:	150305	Pathogen_betaC1:	Beta-satellite	pathogenicity	beta	C1	protein	Cotton	leaf-curl	disease	-	CLCuD	-	is	of	major	economic	importance	in	cotton-growing	areas	of	the	fa...
pfam09595	PSSM-ID:	312932	Metaviral_G:	Metaviral_G	glycoprotein	This	is	a	viral	attachment	glycoprotein	from	region	G	of	metaviruses.	It	is	high	in	serine	and	threo...
pfam09625	PSSM-ID:	312957	VP9:	VP9	protein	VP9	is	a	protein	containing	a	ferredoxin	fold.	Two	dimers	come	together	to	form	one	asymmetric	unit	...
pfam09645	PSSM-ID:	286695	F-112:	F-112	protein	F-112	protein	is	of	70-110	residues	and	is	found	in	viruses.	Its	winged-helix	structure	suggests	a	D...
pfam09675	PSSM-ID:	286721	Chlamy_scaf:	Chlamydia-phage	Chp2	scaffold	(Chlamy_scaf)	Members	of	this	entry	are	encoded	by	genes	in	chlamydia-phage	such	as	Chp2.	These	viruses	have	aroun...
pfam10464	PSSM-ID:	287442	Peptidase_U40:	Peptidase	U40	This	family	contains	P5	murein	endopeptidase	from	bacteriophage	phi-6.	P5	murein	endopeptidase	has	l...
pfam10465	PSSM-ID:	287443	Inhibitor_I24:	PinA	peptidase	inhibitor	PinA	inhibits	the	endopeptidase	La.	It	binds	to	the	La	homotetramer	but	does	not	interfere	with	the	...
pfam10538	PSSM-ID:	119058	ITAM_Cys-rich:	Immunoreceptor	tyrosine-based	activation	motif	Signal	transduction	by	T	and	B	cell	antigen	receptors	and	certain	receptors	for	Ig	Fc	regions	involv...
pfam10553	PSSM-ID:	287517	MSV199:	MSV199	domain	This	domain	was	identified	by	Iyer	and	colleagues.
pfam10640	PSSM-ID:	287595	Pox_ATPase-GT:	mRNA	capping	enzyme	N-terminal,	ATPase	and	guanylyltransferase	This	domain	is	the	N-terminus	of	the	large	subunit	viral	mRNA	capping	enzyme,	and	carries	both	the	A...
pfam10682	PSSM-ID:	287634	UL40:	Glycoprotein	of	human	cytomegalovirus	HHV-5	This	is	glycoprotein	UL40	from	human	cytomegalovirus	or	herpesvirus	5.	The	signal	sequence	of	the	UL...
pfam10715	PSSM-ID:	287660	REGB_T4:	Endoribonuclease	RegB	T4-bacteriophage	encoded	The	RegB	endoribonuclease	encoded	by	bacteriophage	T4	is	a	unique	sequence-specific	nuclease	that	cl...
pfam10717	PSSM-ID:	287662	ODV-E18:	Occlusion-derived	virus	envelope	protein	ODV-E18	This	family	of	occlusion-derived	viral	envelope	proteins	are	detected	in	viral-induced	intranuclear	...
pfam10789	PSSM-ID:	256166	Phage_RpbA:	Phage	RNA	polymerase	binding,	RpbA	Upon	infection	the	RpbA	encode	phage	protein	binds	to	the	ADP-ribosylated	core	RNA	polymerase	and	mo...
pfam10813	PSSM-ID:	287750	DUF2733:	Protein	of	unknown	function	(DUF2733)	This	viral	family	of	proteins	has	no	known	function.
pfam10838	PSSM-ID:	313926	DUF2677:	Protein	of	unknown	function	(DUF2677)	Members	in	this	family	of	proteins	are	annotated	as	UL121	however	currently	no	function	is	known.
pfam10845	PSSM-ID:	313931	DUF2576:	Protein	of	unknown	function	(DUF2576)	The	function	of	this	viral	family	of	proteins	is	unknown.
pfam10849	PSSM-ID:	287783	DUF2654:	Protein	of	unknown	function	(DUF2654)	Some	members	in	this	family	of	proteins	are	annotated	as	a-gt.4	however	currently	no	function	is	kno...
pfam10854	PSSM-ID:	287788	DUF2649:	Protein	of	unknown	function	(DUF2649)	Members	in	this	family	of	proteins	are	annotated	as	Plectrovirus	orf	10	transmembrane	proteins	howev...
pfam10857	PSSM-ID:	287791	DUF2701:	Protein	of	unknown	function	(DUF2701)	This	viral	family	of	proteins	has	no	known	function.
pfam10860	PSSM-ID:	287794	DUF2661:	Protein	of	unknown	function	(DUF2661)	This	viral	family	of	proteins	have	no	known	function.
pfam10866	PSSM-ID:	313944	DUF2704:	Protein	of	unknown	function	(DUF2704)	This	viral	family	of	proteins	has	no	known	function.
pfam10867	PSSM-ID:	287800	DUF2664:	Protein	of	unknown	function	(DUF2664)	This	family	of	proteins	is	a	viral	family,	annotated	as	UL96.	Currently	no	function	is	known.
pfam10870	PSSM-ID:	287802	DUF2729:	Protein	of	unknown	function	(DUF2729)	This	viral	family	of	proteins	has	no	known	function.
pfam10872	PSSM-ID:	287804	DUF2740:	Protein	of	unknown	function	(DUF2740)	This	family	of	proteins	with	unknown	function	has	a	highly	conserved	sequence.
pfam10886	PSSM-ID:	287817	DUF2685:	Protein	of	unknown	function	(DUF2685)	Members	in	this	family	of	proteins	are	annotated	as	uvdY.-2	which	is	an	open	reading	frame	within	uv...
pfam10891	PSSM-ID:	151339	DUF2719:	Protein	of	unknown	function	(DUF2719)	This	family	of	proteins	with	unknown	function	appears	to	be	restricted	to	Nucleopolyhedrovirus.
pfam10902	PSSM-ID:	313964	DUF2693:	Protein	of	unknown	function	(DUF2693)	This	viral	family	of	proteins	has	no	known	function.
pfam10909	PSSM-ID:	151356	DUF2682:	Protein	of	unknown	function	(DUF2682)	This	viral	family	of	proteins	has	no	known	function.
pfam10911	PSSM-ID:	151358	DUF2717:	Protein	of	unknown	function	(DUF2717)	Members	in	this	family	of	proteins	are	annotated	as	gene	6.5	protein	however	currently	there	is	no	k...
pfam10918	PSSM-ID:	313975	DUF2718:	Protein	of	unknown	function	(DUF2718)	This	viral	family	of	proteins	has	no	known	function.
pfam10922	PSSM-ID:	313976	DUF2745:	Protein	of	unknown	function	(DUF2745)	This	is	a	viral	family	of	proteins	with	unknown	function.
pfam10943	PSSM-ID:	287858	DUF2632:	Protein	of	unknown	function	(DUF2632)	This	is	a	family	of	membrane	proteins	with	unknown	function.
pfam11030	PSSM-ID:	287944	Nucleocapsid-N:	Nucleocapsid	protein	N	This	is	the	N	protein	of	the	nucleocapsid.	The	nucleocapsid	functions	to	protect	the	RNA	against	nuc...
pfam11031	PSSM-ID:	287945	Phage_holin_T:	Bacteriophage	T	holin	Bacteriophage	effects	host	lysis	with	T	holin	along	with	an	endolysin.	T	disrupts	the	membrane	allow...
pfam11043	PSSM-ID:	287956	DUF2856:	Protein	of	unknown	function	(DUF2856)	Some	members	in	this	viral	family	of	proteins	with	unknown	function	are	annotated	as	Abc2	however	th...
pfam11044	PSSM-ID:	287957	TMEMspv1-c74-12:	Plectrovirus	spv1-c74	ORF	12	transmembrane	protein	This	is	a	family	of	proteins	expressed	by	Plectroviruses.	The	plectroviruses	are	single-stranded	DNA...
pfam11049	PSSM-ID:	287961	KSHV_K1:	Glycoprotein	K1	of	Kaposi's	sarcoma-associated	herpes	virus	This	is	a	highly	glycosylated	cytoplasmic	and	membrane	protein	similar	to	the	immunoglobulin	recepto...
pfam11050	PSSM-ID:	287962	Viral_env_E26:	Virus	envelope	protein	E26	E26	is	a	multifunctional	protein.	One	form	of	E26	associates	with	viral	DNA	or	DNA	binding	proteins,...
pfam11053	PSSM-ID:	287965	DNA_Packaging:	Terminase	DNA	packaging	enzyme	Phage	T4	terminase	functions	in	packaging	concatemeric	DNA.	The	T4	terminase	is	composed	of	a	large	...
pfam11056	PSSM-ID:	314085	UvsY:	Recombination,	repair	and	ssDNA	binding	protein	UvsY	UvsY	protein	enhances	the	rate	of	single-stranded-DNA-dependant	ATP	hydrolysis	by	UvsX	protein.	The	...
pfam11058	PSSM-ID:	287970	Ral:	Antirestriction	protein	Ral	Ral	alleviates	restriction	and	enhances	modification	by	the	E.Coli	restriction	and	modification	syst...
pfam11073	PSSM-ID:	314100	NSs:	Rift	valley	fever	virus	non	structural	protein	(NSs)	like	This	family	contains	several	Phlebovirus	non	structural	proteins	which	act	as	a	major	determinant	of...
pfam11077	PSSM-ID:	314104	DUF2616:	Protein	of	unknown	function	(DUF2616)	This	cysteine-rich	family	is	expressed	by	the	double-stranded	Nucleopolyhedrovirus,	a	member	of	the	...
pfam11081	PSSM-ID:	314108	DUF2890:	Protein	of	unknown	function	(DUF2890)	This	family	is	conserved	in	dsDNA	adenoviruses	of	vertebrates.	The	function	is	not	known.
pfam11087	PSSM-ID:	151532	PRD1_DD:	PRD1	phage	membrane	DNA	delivery	This	small	family	of	phage	proteins	are	bound	in	the	viral	membrane	and	assist,	along	with	P11	and	P...
pfam11088	PSSM-ID:	287997	RL11D:	Glycoprotein	encoding	membrane	proteins	RL5A	and	RL6	RL5A	and	RL6	are	part	of	the	RL11	family	which	are	predicted	to	encode	membrane	glycoproteins.	Two	a...
pfam11090	PSSM-ID:	151535	DUF2833:	Protein	of	unknown	function	(DUF2833)	This	family	of	proteins	with	unknown	function	are	found	in	the	bacteriophage	T7.	Some	of	the	members...
pfam11091	PSSM-ID:	314113	T4_tail_cap:	Tail-tube	assembly	protein	This	tail	tube	protein	is	also	referred	to	as	Gp48.	It	is	required	for	the	assembly	and	length	regul...
pfam11094	PSSM-ID:	288002	UL11:	Membrane-associated	tegument	protein	The	UL11	gene	product	of	herpes	simplex	virus	is	a	membrane-associated	tegument	protein	that	is	inco...
pfam11097	PSSM-ID:	288004	DUF2883:	Protein	of	unknown	function	(DUF2883)	This	family	of	proteins	have	no	known	function	but	appear	to	be	restricted	to	phage.
pfam11099	PSSM-ID:	314117	M11L:	Apoptosis	regulator	M11L	like	Apoptosis	regulators	function	to	modulate	the	apoptotic	cascades	and	thereby	favour	productive	viral...
pfam11108	PSSM-ID:	288014	Phage_glycop_gL:	Viral	glycoprotein	L	GL	forms	a	complex	with	gH,	a	glycoprotein	known	to	be	essential	for	entry	of	HSV-1	into	cells	and	v...
pfam11110	PSSM-ID:	314127	Phage_hub_GP28:	Baseplate	hub	distal	subunit	These	baseplate	proteins	are	also	referred	to	as	Gp28.	Gp28	is	the	structural	component	of	the	centr...
pfam11113	PSSM-ID:	288018	Phage_head_chap:	Head	assembly	gene	product	This	head	assembly	protein	is	also	refereed	to	as	gene	product	40	(Gp40).	A	specific	gp20-gp40	membr...
pfam11123	PSSM-ID:	288028	DNA_Packaging_2:	DNA	packaging	protein	This	DNA	packaging	protein	is	also	referred	to	as	gene	18	product	(gp18).	This	protein	is	required	f...
pfam11125	PSSM-ID:	288030	DUF2830:	Protein	of	unknown	function	(DUF2830)	Several	members	in	this	viral	family	of	proteins	are	annotated	as	lysis	proteins.
pfam11126	PSSM-ID:	288031	Phage_DsbA:	Transcriptional	regulator	DsbA	DsbA	is	a	double	stranded	binding	protein	found	in	bacteriophage	T4	which	is	involved	in	transcripti...
pfam11128	PSSM-ID:	288033	Nucleocap_ssRNA:	Plant	viral	coat	protein	nucleocapsid	This	family	of	nucleocapsid	proteins	is	from	ssRNA	negative-strand	viruses	of	plant	origin.
pfam11129	PSSM-ID:	151573	EIAV_Rev:	Rev	protein	of	equine	infectious	anaemia	virus	The	sequence	of	this	family	is	highly	conserved	and	carries	a	nuclear	export	signal	from	residues	31...
pfam11135	PSSM-ID:	288038	DUF2888:	Protein	of	unknown	function	(DUF2888)	Some	members	in	this	family	of	proteins	with	unknown	function	are	annotated	as	immediate	early	prote...
pfam11242	PSSM-ID:	288139	DUF2774:	Protein	of	unknown	function	(DUF2774)	This	is	a	viral	family	of	proteins	with	unknown	function.
pfam11243	PSSM-ID:	288140	DUF3045:	Protein	of	unknown	function	(DUF3045)	Members	in	this	family	of	proteins	are	annotated	as	gene	protein	30.1.	Currently	no	function	is	know...
pfam11246	PSSM-ID:	314234	Phage_gp53:	Base	plate	wedge	protein	53	The	baseplate	of	bacteriophage	T4	controls	host	cell	recognition,	attachment,	tail	sheath	contractio...
pfam11247	PSSM-ID:	314235	DUF2675:	Protein	of	unknown	function	(DUF2675)	Members	in	this	family	of	proteins	are	annotated	as	Gene	protein	5.5.	Currently	no	function	is	known...
pfam11252	PSSM-ID:	151694	DUF3051:	Protein	of	unknown	function	(DUF3051)	This	viral	family	of	proteins	has	no	known	function.
pfam11289	PSSM-ID:	288183	APA3_viroporin:	Coronavirus	accessory	protein	3a	APA3_viroporin	is	a	pro-apoptosis-inducing	protein.	It	localizes	to	the	endoplasmic	reticulum	(ER)-G...
pfam11330	PSSM-ID:	288222	DUF3132:	Protein	of	unknown	function	(DUF3132)	This	viral	family	of	proteins	are	55kDa.	No	function	is	currently	known.
pfam11359	PSSM-ID:	288251	gpUL132:	Glycoprotein	UL132	Glycoprotein	UL132	is	a	low-abundance	structural	component	of	Human	cytomegalovirus	(HCMV).	The	func...
pfam11395	PSSM-ID:	288283	DUF2873:	Protein	of	unknown	function	(DUF2873)	This	viral	family	of	proteins	has	no	known	function.
pfam11418	PSSM-ID:	314372	Scaffolding_pro:	Phi29	scaffolding	protein	This	protein	is	also	referred	to	as	gp7.	The	protein	contains	a	DNA-binding	function	and	may	halve	a...
pfam11438	PSSM-ID:	288317	N36:	36-mer	N-terminal	peptide	of	the	N	protein	(N36)	The	arginine-rich	motif	of	the	N	protein	is	involved	in	transcriptional	antitermination	of	phage	lam...
pfam11440	PSSM-ID:	288318	AGT:	DNA	alpha-glucosyltransferase	The	T4	bacteriophage	of	E.coli	protects	its	DNA	via	two	glycosyltransferases	which	glucosylate	5-hyd...
pfam11473	PSSM-ID:	314404	B2:	RNA	binding	protein	B2	B2	is	expressed	by	the	insect	Flock	House	virus	(FHV)	as	a	counter-defense	mechanism	against	antivir...
pfam11475	PSSM-ID:	288349	VP_N-CPKC:	Virion	protein	N	terminal	domain	This	is	the	N	terminal	domain	of	a	family	of	virion	proteins	which	contains	a	zinc	finger	domain.	Cu...
pfam11479	PSSM-ID:	288351	Suppressor_P21:	RNA	silencing	suppressor	P21	P21	is	produced	by	Beet	yellows	virus	to	suppress	the	antiviral	silencing	response	mounted	by	the	ho...
pfam11492	PSSM-ID:	288362	Dicistro_VP4:	Cricket	paralysis	virus,	VP4	This	is	a	family	of	minor	capsid	proteins,	known	as	VP4,	from	the	dicistroviridae.	The	dicistrovirid...
pfam11501	PSSM-ID:	288369	Nsp1:	Non	structural	protein	Nsp1	Nsp1	is	the	N-terminal	cleavage	product	from	the	viral	replicase	that	mediates	RNA	replication	and	p...
pfam11507	PSSM-ID:	314419	Transcript_VP30:	Ebola	virus-specific	transcription	factor	VP30	VP30	is	a	nucleocapsid-associated	Ebola	virus-specific	transcription	factor.	It	acts	by	stabilizing	...
pfam11590	PSSM-ID:	314473	DNAPolymera_Pol:	DNA	polymerase	catalytic	subunit	Pol	This	family	of	proteins	represents	the	catalytic	subunit,	Pol,	of	the	Herpes	simplex	virus	DNA	polym...
pfam11602	PSSM-ID:	288456	NTPase_P4:	ATPase	P4	of	dsRNA	bacteriophage	phi-12	P4	is	a	packaging	motor	which	is	involved	in	the	packaging	of	phi-12	genome	into	preformed	capsids	u...
pfam11624	PSSM-ID:	314492	M157:	MHC	class	I-like	protein	M157	This	family	of	proteins	represents	M157,a	divergent	form	of	MHC	class	I-like	proteins	which	is	the	p...
pfam11633	PSSM-ID:	314498	SUD-M:	Single-stranded	poly(A)	binding	domain	This	family	of	proteins	represents	Nsp3c,	the	product	of	ORF1a	in	group	2	coronavirus.	The	domain	ex...
pfam11634	PSSM-ID:	288483	IPI_T4:	Nuclease	inhibitor	from	bacteriophage	T4	This	family	of	proteins	represents	IPI	from	bacteriophage	T4.	This	protein	is	a	nuclease	inhibitor	w...
pfam11637	PSSM-ID:	288485	UvsW:	ATP-dependant	DNA	helicase	UvsW	This	family	of	proteins	represents	the	DNA	helicase	UvsW	from	bacteriophage	T4.	The	protein	is	a	mem...
pfam11649	PSSM-ID:	288494	T4_neck-protein:	Virus	neck	protein	This	family	of	protein	represents	gene	product	14	a	major	component	of	the	neck	in	T4-like	viruses	...
pfam11653	PSSM-ID:	314509	VirionAssem_T7:	Bacteriophage	T7	virion	assembly	protein	This	family	of	proteins	represents	the	gene	product	7.3	from	T7	bacteriophage.	The	protein	is	locali...
pfam11668	PSSM-ID:	288512	Gp_UL130:	HCMV	glycoprotein	pUL130	This	family	of	proteins	represents	pUL130	from	Human	cytomegalovirus,	a	glycoprotein	secreted	from	i...
pfam11729	PSSM-ID:	288565	Capsid-VNN:	nodavirus	capsid	protein	The	capsid	or	coat	protein	of	this	family	is	expressed	in	Nodaviridae,	that	are	ssRNA	positive-stran...
pfam11733	PSSM-ID:	314574	NP1-WLL:	Non-capsid	protein	NP1	This	family	is	the	non-capsid	protein	NP1	of	the	ssDNA,	Parvovirinae	virus	Bocavirus	of	cattle	and	h...
pfam11757	PSSM-ID:	152193	RSS_P20:	Suppressor	of	RNA	silencing	P21-like	This	is	a	large	family	of	putative	suppressors	of	RNA	silencing	proteins,	P20-P25,	from	ssRNA	positi...
pfam11792	PSSM-ID:	288625	Baculo_LEF5_C:	Baculoviridae	late	expression	factor	5	C-terminal	domain	This	C-terminal	domain	is	likely	to	be	a	zinc-binding	domain.
pfam11889	PSSM-ID:	288721	DUF3409:	Domain	of	unknown	function	(DUF3409)	This	domain	is	functionally	uncharacterized.	This	domain	is	found	in	viruses.	This	presumed	domain	i...
pfam11963	PSSM-ID:	152398	DUF3477:	Protein	of	unknown	function	(DUF3477)	This	family	of	proteins	is	functionally	uncharacterized.	This	protein	is	found	in	viruses.	Proteins	...
pfam11986	PSSM-ID:	288812	PB1-F2:	Influenza	A	Proapoptotic	protein	PB1-F2	is	a	protein	found	in	almost	all	known	strains	of	Influenza	A	virus	-	a	negative	sense	ssRNA	...
pfam12011	PSSM-ID:	288834	NPH-II:	RNA	helicase	NPH-II	RNA	helicase	NPH-II	or	I8	is	found	in	Poxviridae.	It	is	essential	for	viral	replication	and	plays	an...
pfam12025	PSSM-ID:	288848	Phage_C:	Phage	protein	C	This	family	of	phage	proteins	is	functionally	uncharacterized.	Proteins	in	this	family	are	typically...
pfam12039	PSSM-ID:	152474	DUF3525:	Protein	of	unknown	function	(DUF3525)	This	family	of	proteins	is	functionally	uncharacterized.	This	protein	is	found	in	viruses.	Proteins	...
pfam12093	PSSM-ID:	152528	Corona_NS8:	Coronavirus	NS8	protein	This	family	of	proteins	is	functionally	uncharacterized.	This	protein	is	found	in	coronaviruses.	Pro...
pfam12117	PSSM-ID:	288933	DUF3580:	Protein	of	unknown	function	(DUF3580)	This	domain	is	found	in	viruses,	and	is	about	120	amino	acids	in	length.	It	is	found	in	association	...
pfam12124	PSSM-ID:	288939	Nsp3_PL2pro:	Coronavirus	polyprotein	cleavage	domain	This	domain	is	found	in	SARS	coronaviruses,	and	is	about	70	amino	acids	in	length.	It	is	found	assoc...
pfam12132	PSSM-ID:	314928	DUF3587:	Protein	of	unknown	function	(DUF3587)	This	protein	is	found	in	viruses.	Proteins	in	this	family	are	typically	between	209	and	248	amino	ac...
pfam12133	PSSM-ID:	288948	Sars6:	Open	reading	frame	6	from	SARS	coronavirus	This	family	is	found	in	Coronaviruses.	Proteins	in	this	family	are	typically	between	42	to	63	amino	...
pfam12149	PSSM-ID:	288963	HSV_VP16_C:	Herpes	simplex	virus	virion	protein	16	C	terminal	This	domain	is	found	in	viruses,	and	is	about	30	amino	acids	in	length.	It	is	found	in	association	w...
pfam12154	PSSM-ID:	152589	HCMVantigenic_N:	Glycoprotein	B	N-terminal	antigenic	domain	of	HCMV	This	domain	is	found	in	viruses,	and	is	approximately	40	amino	acids	in	length.	The	domain	is	found	...
pfam12175	PSSM-ID:	288986	WSS_VP:	White	spot	syndrome	virus	structural	envelope	protein	VP	This	family	of	proteins	is	found	in	viruses.	Proteins	in	this	family	are	approximately	210	amino	aci...
pfam12193	PSSM-ID:	289003	Sulf_coat_C:	Sulfolobus	virus	coat	protein	C	terminal	This	domain	family	is	found	in	viruses,	and	is	approximately	70	amino	acids	in	length.	It	is	the	C	t...
pfam12216	PSSM-ID:	314992	m04gp34like:	Immune	evasion	protein	This	protein	is	found	in	archaea	and	viruses.	Proteins	in	this	family	are	typically	between	265	to	3...
pfam12226	PSSM-ID:	315000	Astro_capsid_p:	Turkey	astrovirus	capsid	protein	This	family	of	proteins	is	found	in	viruses.	Proteins	in	this	family	are	typically	between	241	and	2...
pfam12233	PSSM-ID:	289037	p12I:	Human	adult	T	cell	leukemia/lymphoma	virus	protein	This	family	of	proteins	is	found	in	viruses.	Proteins	in	this	family	are	approximately	100	amino	aci...
pfam12259	PSSM-ID:	315030	Baculo_F:	Baculovirus	F	protein	This	protein	is	found	in	a	variety	of	baculoviruses.	It	is	known	as	the	F	protein.	Matches	to	this	f...
pfam12264	PSSM-ID:	152699	Waikav_capsid_1:	Waikavirus	capsid	protein	1	The	rice	tungro	spherical	waikavirus	polyprotein	is	cleaved	into	7	proteins,	including	three	capsid	...
pfam12267	PSSM-ID:	152702	DUF3614:	Protein	of	unknown	function	(DUF3614)	This	family	of	proteins	is	found	in	viruses.	Proteins	in	this	family	are	typically	between	162	and	4...
pfam12283	PSSM-ID:	289084	Protein_K:	Bacteriophage	protein	K	This	family	of	proteins	is	found	in	viruses.	Proteins	in	this	family	are	approximately	60	amino	acid...
pfam12285	PSSM-ID:	204871	DUF3621:	Protein	of	unknown	function	(DUF3621)	This	family	of	proteins	is	found	in	viruses.	Proteins	in	this	family	are	typically	between	49	and	62...
pfam12289	PSSM-ID:	289089	Rotavirus_VP1:	Rotavirus	VP1	C-terminal	domain	This	domain	is	the	C-terminal	bracelet	domain	of	the	rotavirus	VP1	RNA-directed	RNA	polymerase.	It	s...
pfam12299	PSSM-ID:	315062	DUF3627:	Protein	of	unknown	function	(DUF3627)	This	domain	family	is	found	in	bacteria	and	viruses,	and	is	approximately	90	amino	acids	in	length.	...
pfam12312	PSSM-ID:	152747	NeA_P2:	Nepovirus	subgroup	A	polyprotein	This	family	of	proteins	is	found	in	viruses.	Proteins	in	this	family	are	typically	between	259	and	1...
pfam12322	PSSM-ID:	289120	T4_baseplate:	T4	bacteriophage	base	plate	protein	This	protein	is	found	in	viruses.	Proteins	in	this	family	are	typically	between	208	to	249	amino	aci...
pfam12337	PSSM-ID:	289134	DUF3637:	Protein	of	unknown	function	(DUF3637)	This	domain	family	is	found	in	viruses,	and	is	approximately	70	amino	acids	in	length.	The	family	is...
pfam12342	PSSM-ID:	152777	DUF3640:	Protein	of	unknown	function	(DUF3640)	This	family	of	proteins	is	found	in	viruses.	Proteins	in	this	family	are	typically	between	25	and	21...
pfam12379	PSSM-ID:	289172	DUF3655:	Protein	of	unknown	function	(DUF3655)	This	domain	family	is	found	in	viruses,	and	is	approximately	70	amino	acids	in	length.	The	family	is...
pfam12380	PSSM-ID:	289173	Peptidase_C62:	Gill-associated	viral	3C-like	peptidase	a	positive-stranded	RNA	virus	of	prawns,	that	has	been	called	yellow	head	virus	protease	and	gill-as...
pfam12381	PSSM-ID:	152816	Peptidase_C3G:	Tungro	spherical	virus-type	peptidase	This	is	the	protease	for	self-cleavage	of	the	positive	single-stranded	polyproteins	of	a	number	of	p...
pfam12383	PSSM-ID:	289174	SARS_3b:	Severe	acute	respiratory	syndrome	coronavirus	3b	protein	This	family	of	proteins	is	found	in	viruses.	Proteins	in	this	family	are	typically	between	32	and	15...
pfam12387	PSSM-ID:	289175	Peptidase_C74:	Pestivirus	NS2	peptidase	The	pestivirus	NS2	peptidase	is	responsible	for	single	cleavage	between	NS2	and	NS3	of	the	bovine	vi...
pfam12410	PSSM-ID:	289195	rpo30_N:	Poxvirus	DNA	dependent	RNA	polymerase	30kDa	subunit	This	family	of	proteins	is	found	in	viruses.	Proteins	in	this	family	are	typically	between	193	and	2...
pfam12415	PSSM-ID:	289200	rpo132:	Poxvirus	DNA	dependent	RNA	polymerase	This	domain	family	is	found	in	viruses,	and	is	approximately	30	amino	acids	in	length.	The	family	is...
pfam12426	PSSM-ID:	289211	DUF3674:	RNA	dependent	RNA	polymerase	This	domain	family	is	found	in	viruses,	and	is	approximately	40	amino	acids	in	length.	There	is	a	co...
[truncated: 82 more rows]
